# Supplementary material for: Identification of modules and key genes associated with breast cancer subtypes through network analysis
Source: Sci Rep. 2024 May 29;14:12350. doi: 10.1038/s41598-024-61908-4 (PMC11137066; doi:10.1038/s41598-024-61908-4)
Supplement: Supplementary file 6 — Supplementary Table 1. [file 41598_2024_61908_MOESM6_ESM.xlsx]

## Sheet: Hoja1
Supplementary Table S1. Characteristics of BC cell lines
Name	Origin	Histological subtype	Molecular subtype	Lineage subtype	Age	Race	Mutation rate
HCC1569	Primary	Metaplastic carcinoma	ER- HER2+	Basal A	70	African_ american	486.87
HCC1954	Primary	Ductal carcinoma	ER- HER2+	Basal A	61	Caucasian	198.16
MDA-MB-468	Metastasis	Ductal carcinoma	ER- HER2- PR-	Basal A	51	African_ american	188.25
CAL-85-1	Primary	Ductal carcinoma	ER-HER2-	Basal A	35	Caucasian	176.84
HCC2157	Primary	Ductal carcinoma	ER-HER2-	Basal A	48	African_ american	173.19
JIMT-1	Metastasis	Ductal carcinoma	ER- HER2+	Basal A	62	Caucasian	158.03
HDQ-P1	Primary	Ductal carcinoma	ER- HER2- PR-	Basal A	50	Caucasian	148.7
HCC1806	Primary	Ductal carcinoma	ER-HER2- PR- squamous Cell carcinoma	Basal A	60	African_ american	134.93
HCC70	Primary	Ductal carcinoma	ER- HER2- PR-	Basal A	49	African_ american	131.44
BT-20	Primary	Ductal carcinoma	ER- HER2- PR-	Basal A	74	Caucasian	114.14
HCC1143	Primary	Ductal carcinoma	ER-HER2-PR-	Basal A	52	Caucasian	113.65
HCC38	Primary	Ductal carcinoma	ER-HER2-PR-	Basal A	50	Caucasian	96.76
HCC1187	Primary	Ductal carcinoma	ER- HER2- PR-	Basal A	41	Caucasian	82.86
HCC1937	Primary	Ductal carcinoma	ER- HER2- PR-	Basal A	24	Caucasian	82.86
HCC1599	Primary	Ductal carcinoma	ER-HER2- PR-	Basal A
BT549	Primary	Ductal carcinoma	ER- HER2- PR-	Basal B	NA	NA	NA
CAL-120	Metastasis	Ductal carcinoma	ER-HER2-	Basal B	43	Caucasian	99.3
CAL-51	Metastasis	Ductal carcinoma	ER-HER2-	Basal B	45	Caucasian	206.84
HMC-1-8	Metastasis	NA	ER-HER2-	Basal B	35	Asian	204.83
Hs 578T	Primary	Ductal carcinoma	ER- HER2- PR-	Basal B	74	Caucasian	93.3
MDA-MB-157	Metastasis	Ductal carcinoma	ER-HER2- PR- medullary	Basal B	44	African_ american	136.82
MDA-MB-231	Metastasis	Ductal infiltrante	ER- HER2- PR-	Basal B	51	Caucasian	166.15
MDA-MB-436	Metastasis	ductal infiltrante	ER-HER2-	Basal B	43	Caucasian	151.82
BT-483	Primary	Ductal carcinoma	ER+HER2-, medullary	Luminal	23	Caucasian	178.19
CAL-148	Metastasis	Ductal carcinoma	ER-HER2-	Luminal	58	Caucasian	280.81
DU4475	Metastasis	Ductal carcinoma	ER-HER2-PR-	Luminal	62	Caucasian	107.29
EFM-19	Metastasis	Ductal carcinoma	ER+HER2-	Luminal	50	Caucasian	116.31
HCC1428	Metastasis	Ductal carcinoma	ER+HER2-	Luminal	49	Caucasian	102.37
HCC1500	Primary	Ductal carcinoma	ER+ HER2-	Luminal	32	African_ american	89.27
KPL-1	Metastasis	Ductal carcinoma	ER+HER2-	Luminal	50	Caucasian	117.76
MCF7	Metastasis	Ductal infiltrante	ER+HER2-	Luminal	69	Caucasian	95.02
MDA-MB-134-VI	Metastasis	Ductal carcinoma	ER+HER2-	Luminal	47	Caucasian	56.69
T-47D	Metastasis	Ductal carcinoma	ER+ HER2-	Luminal	54	Caucasian	89.97
UACC-812	Primary	Ductal carcinoma	ER+HER2+	Luminal	43	Caucasian	117.55
ZR-75-1	Metastasis	Ductal carcinoma	ER+HER2-	Luminal	63	Caucasian	65.39
BC-1	Metastasis	Carcinoma medular	ER+HER2+	Luminal B	51	Caucasian	168.52
AU565	Metastasis	Ductal carcinoma	ER- HER2+	HER2 amp	43	Caucasian	223.38
BT-474	Primary	Ductal carcinoma	ER+HER2+	HER2 amp	60	Caucasian	359.64
EFM-192ª	Metastasis	Ductal carcinoma	ER+HER2+	HER2 amp	46	Caucasian	81.57
HCC1419	Primary	Ductal carcinoma	ER+ HER2+	HER2 amp	42	Caucasian	95.69
HCC202	Primary	Ductal carcinoma	ER- HER2+	HER2 amp	82	Caucasian	159.64
HCC2218	Primary	Ductal carcinoma	ER- HER2+	HER2 amp	38	Caucasian	168.92
MDA-MB-175-VII	Metastasis	Ductal carcinoma	ER+HER2-	HER2 amp	56	African_ american	157.89
MDA-MB-361	Metastasis	Ductal carcinoma	ER+HER2+	HER2 amp	40	Caucasian	413.99
MDA-MB-415	Metastasis	Ductal infiltrante	ER+HER2-	HER2 amp	38	Caucasian	229.07
MDA-MB-453	Metastasis	Ductal carcinoma	ER-HER2-PR-	HER2 amp	48	Caucasian	295.74
SK-BR-3	Metastasis	Ductal carcinoma	ER- HER2+	HER2 amp	43	Caucasian	170.58
UACC-893	Primary	Ductal carcinoma	ER- HER2+	HER2 amp	57	Caucasian	114.83
ZR-75-30	Metastasis	Ductal carcinoma	ER+HER2+	HER2 amp	47	African_ american	175.88
