# Supplementary material for: Identification of modules and key genes associated with breast cancer subtypes through network analysis
Source: Sci Rep. 2024 May 29;14:12350. doi: 10.1038/s41598-024-61908-4 (PMC11137066; doi:10.1038/s41598-024-61908-4)
Supplement: Supplementary file 7 — Supplementary Table 2. [file 41598_2024_61908_MOESM7_ESM.xlsx]

## Sheet: Hoja1
Supplementary Table S2. Threshold value for different 50 genes with higher coexpression of SBC
Subtypes	Threshold
Basal A	0.0552
Basal B	0.067
Luminal A	0.0445
Luminal B	0.043
HER2 ampl	0.0211
