# Supplementary material for: Identification of modules and key genes associated with breast cancer subtypes through network analysis
Source: Sci Rep. 2024 May 29;14:12350. doi: 10.1038/s41598-024-61908-4 (PMC11137066; doi:10.1038/s41598-024-61908-4)
Supplement: Supplementary file 8 — Supplementary Table 3. [file 41598_2024_61908_MOESM8_ESM.xlsx]

## Sheet: SubtiposProcesoBiologicoMatrizR
Supplementary Table S3. Functional Enrichment for Biological Process
Subtype	Biological processes	RT	Genes	Count	%	P-Value	P.adjust
Basal_B	anatomical structure morphogenesis	RT		468	23	6.7e-41	1e-37
Basal_A	defense response	RT		171	23.9	2.4e-36	2.6e-33
Basal_A	innate immune response	RT		117	16.4	7.1e-33	3.9e-30
Basal_B	system development	RT		686	33.8	3.9e-31	2.9e-28
Basal_B	multicellular organism development	RT		738	36.3	3.3e-29	1.7e-26
Basal_B	extracellular structure organization	RT		118	5.8	8.5e-29	3.2e-26
Basal_B	movement of cell or subcellular component	RT		370	18.2	5.5e-27	1.7e-24
Basal_B	cellular developmental process	RT		615	30.3	8.5e-27	2.1e-24
Basal_A	defense response to virus	RT		55	7.7	1.9e-26	7.1e-24
Basal_B	regulation of developmental process	RT		419	20.6	5.7e-26	1.2e-23
Basal_B	positive regulation of biological process	RT		815	40.1	1.4e-25	2.6e-23
Basal_B	cell migration	RT		277	13.6	3.2e-25	5.3e-23
Basal_A	response to external biotic stimulus	RT		108	15.1	7.3e-25	2e-22
Basal_B	regulation of cell motility	RT		204	10	2.1e-24	3.2e-22
Basal_A	defense response to other organism	RT		79	11.1	2.4e-24	5.3e-22
Basal_B	regulation of locomotion	RT		213	10.5	6.6e-24	9e-22
Basal_B	animal organ development	RT		514	25.3	1e-23	1.3e-21
Basal_B	cellular component morphogenesis	RT		212	10.4	1.1e-23	1.3e-21
Basal_B	regulation of multicellular organismal process	RT		474	23.3	1.5e-23	1.6e-21
Basal_B	cell development	RT		347	17.1	1.9e-23	1.9e-21
Basal_A	response to virus	RT		58	8.1	1.1e-22	2e-20
Basal_A	negative regulation of viral process	RT		33	4.6	6.1e-19	9.6e-17
Basal_A	regulation of symbiosis, encompassing mutualism through parasitism	RT		49	6.9	1.2e-18	1.7e-16
Basal_A	regulation of viral process	RT		47	6.6	5.8e-18	7e-16
Basal_A	regulation of cytokine production	RT		78	10.9	7.2e-18	7.9e-16
Basal_A	positive regulation of immune system process	RT		98	13.7	1.9e-17	1.9e-15
Basal_A	cytokine production	RT		76	10.6	2.8e-17	2.5e-15
Basal_A	regulation of multi-organism process	RT		55	7.7	1e-16	8.8e-15
Basal_A	negative regulation of multi-organism process	RT		35	4.9	1.3e-16	1e-14
Basal_A	regulation of immune system process	RT		124	17.4	2.5e-16	1.8e-14
