# Supplementary material for: Identification of modules and key genes associated with breast cancer subtypes through network analysis
Source: Sci Rep. 2024 May 29;14:12350. doi: 10.1038/s41598-024-61908-4 (PMC11137066; doi:10.1038/s41598-024-61908-4)
Supplement: Supplementary file 9 — Supplementary Table 4. [file 41598_2024_61908_MOESM9_ESM.xlsx]

## Sheet: SubtiposParaComponentesCelulare
Supplementary Table S4. Functional Enrichment for Cellular Components.
Category	Term	RT	Genes	Count	%	P-Value	P.ajust
Basal_A.N3.CC	cytoplasm	RT		439	61.5	3.6e-10	6.8e-08
Basal_A.N3.CC	cytoplasmic part	RT		382	53.5	4.6e-10	6.8e-08
Basal_A.N3.CC	endomembrane system	RT		206	28.9	2.5e-09	2.5e-07
Basal_A.N3.CC	vesicle	RT		185	25.9	4.9e-09	3.7e-07
Basal_A.N3.CC	cell periphery	RT		247	34.6	7.3e-09	4.1e-07
Basal_A.N3.CC	intracellular vesicle	RT		125	17.5	8.3e-09	4.1e-07
Basal_A.N3.CC	plasma membrane	RT		242	33.9	1.3e-08	5.7e-07
Basal_A.N3.CC	intrinsic component of membrane	RT		248	34.7	4.5e-08	1.7e-06
Basal_A.N3.CC	integral component of membrane	RT		242	33.9	8e-08	2.7e-06
Basal_A.N3.CC	plasma membrane part	RT		139	19.5	4.7e-07	1.4e-05
Basal_A.N3.CC	cytoplasmic vesicle part	RT		83	11.6	5.7e-07	1.6e-05
Basal_A.N3.CC	secretory granule	RT		54	7.6	9.6e-07	2.4e-05
Basal_B.N3.CC	cytoplasm	RT		1418	69.8	4e-53	2.2e-50
Basal_B.N3.CC	cytoplasmic part	RT		1247	61.4	4.2e-52	1.1e-49
Basal_B.N3.CC	endomembrane system	RT		685	33.7	5.8e-43	1e-40
Basal_B.N3.CC	adherens function	RT		146	7.2	5e-32	6.8e-30
Basal_B.N3.CC	cell-substrate adherens junction	RT		122	6	5.7e-31	6.2e-29
Basal_B.N3.CC	endoplasmic reticulum	RT		336	16.5	1.2e-28	1.1e-26
Basal_B.N3.CC	endoplasmic reticulum part	RT		262	12.9	2.6e-28	2e-26
Basal_B.N3.CC	vesicle	RT		551	27.1	7.4e-23	5e-21
Basal_B.N3.CC	intracellular part	RT		1603	78.9	8.7e-23	5.2e-21
Basal_B.N3.CC	intracellular	RT		1603	78.9	1.2e-22	6.6e-21
Basal_B.N3.CC	extracellular exosome	RT		329	16.2	1.7e-20	8.4e-19
Basal_B.N3.CC	Golgi apparatus	RT		259	12.7	3.2e-19	1.4e-17
Luminal_A.N3.CC	plasma membrane part	RT		16	19.5	0.0025	0.19
Luminal_A.N3.CC	external side of plasma membrane	RT		6	7.3	0.0045	0.19
Luminal_A.N3.CC	side of membrane	RT		7	8.5	0.0048	0.19
Luminal_A.N3.CC	intrinsic component of plasma membrane	RT		11	13.4	0.0054	0.19
Luminal_A.N3.CC	integral component of plasma membrane	RT		10	12.2	0.012	0.34
Luminal_B.N3.CC	extracellular space	RT		19	16.8	0.00092	0.14
