# Supplementary material for: Identification of modules and key genes associated with breast cancer subtypes through network analysis
Source: Sci Rep. 2024 May 29;14:12350. doi: 10.1038/s41598-024-61908-4 (PMC11137066; doi:10.1038/s41598-024-61908-4)
Supplement: Supplementary file 10 — Supplementary Table 5. [file 41598_2024_61908_MOESM10_ESM.xlsx]

## Sheet: SubtiposParaFuncionesMoleculare
Supplementary Table S5. Functional Enrichment for Molecular Functions.
Category	Term	RT	Genes	Count	%	P-Value	P.ajust
Basal_B	cell adhesion molecule binding	RT		126	6.2	6.4e-21	1.7e-18
Basal_B	protein complex binding	RT		143	7	4.5e-15	6.2e-13
Basal_B	cytoskeletal protein binding	RT		180	8.9	6.8e-15	6.2e-13
Basal_B	identical protein binding	RT		292	14.4	4.2e-09	2.9e-07
Basal_B	receptor binding	RT		235	11.6	2.2e-07	1.2e-05
Basal_A	TAP binding	RT		7	1	7.9e-08	1.6e-05
Basal_B	transferase activity, transferring glycosyl groups	RT		56	2.8	5.9e-07	2.7e-05
Basal_B	growth factor binding	RT		35	1.7	8.2e-07	3.2e-05
Basal_B	heparin binding	RT		38	1.9	3.6e-06	0.00012
Basal_B	enzyme binding	RT		268	13.2	1e-05	0.00032
Basal_B	anion binding	RT		354	17.4	2e-05	0.00054
Basal_B	fibronectin binding	RT		13	0.6	2.7e-05	0.00067
Basal_B	cation binding	RT		509	25	3.2e-05	0.00072
Basal_A	peptidase regulator activity	RT		23	3.2	8.2e-06	0.00084
Basal_A	oxidoreductase activity, acting on CH-OH group of donors	RT		17	2.4	1.9e-05	0.0013
Basal_B	glycosaminoglycan binding	RT		44	2.2	6.7e-05	0.0014
Basal_A	serine hydrolase activity	RT		20	2.8	5.1e-05	0.0026
Basal_B	ion channel binding	RT		28	1.4	0.00033	0.0064
Basal_B	Wnt-protein binding	RT		11	0.5	0.00039	0.007
Basal_A	monooxygenase activity	RT		13	1.8	0.0002	0.0083
Basal_A	enzyme inhibitor activity	RT		28	3.9	0.00027	0.0086
Basal_A	enzyme binding	RT		97	13.6	0.00029	0.0086
Basal_A	receptor binding	RT		82	11.5	0.00035	0.009
Basal_A	steroid dehydrogenase activity	RT		7	1	0.00076	0.017
Basal_A	peptide antigen binding	RT		7	1	0.0012	0.023
Basal_A	anion binding	RT		123	17.2	0.0012	0.023
Basal_A	cell adhesion molecule binding	RT		31	4.3	0.0021	0.036
Basal_A	laminin binding	RT		6	0.8	0.0024	0.038
Basal_A	cargo receptor activity	RT		9	1.3	0.0036	0.053
Her2ampl	coenzyme binding	RT		4	7.4	0.0066	0.36
