# Supplementary material for: Identification of modules and key genes associated with breast cancer subtypes through network analysis
Source: Sci Rep. 2024 May 29;14:12350. doi: 10.1038/s41598-024-61908-4 (PMC11137066; doi:10.1038/s41598-024-61908-4)
Supplement: Supplementary file 11 — Supplementary Table 6. [file 41598_2024_61908_MOESM11_ESM.xlsx]

## Sheet: Hoja1
Supplementary Table S6. Functional Enrichment for Pathways.
Category	Term	Count	%	P-Value	P.ajust
Basal_A	Phagosome	21	2.9	8.9e-08	2.4e-05
Basal_A	Epstein-Barr virus infection	23	3.2	5.9e-07	8e-05
Basal_A	Antigen processing and presentation	14	2	1.1e-06	0.0001
Basal_A	NOD-like receptor signaling pathway	20	2.8	7.8e-06	0.00053
Basal_A	Influenza A	18	2.5	3.9e-05	0.0021
Basal_A	Measles	15	2.1	0.00016	0.0074
Basal_A	Tuberculosis	17	2.4	0.00024	0.0095
Basal_A	Human papillomavirus infection	24	3.4	0.00047	0.016
Basal_A	Coronavirus disease - COVID-19	19	2.7	0.00055	0.016
Basal_A	Hepatitis C	15	2.1	0.00058	0.016
Basal_A	Viral myocarditis	9	1.3	0.00067	0.017
Basal_A	Staphylococcus aureus infection	11	1.5	0.0011	0.025
Basal_A	Hematopoietic cell lineage	11	1.5	0.0014	0.029
Basal_A	Human immunodeficiency virus 1 infection	17	2.4	0.0015	0.029
Basal_A	RIG-I-like receptor signaling pathway	9	1.3	0.0019	0.034
Basal_A	Necroptosis	14	2	0.002	0.034
Basal_A	Human T-cell leukemia virus 1 infection	16	2.2	0.0058	0.093
Basal_A	Complement and coagulation cascades	9	1.3	0.0063	0.093
Basal_A	JAK-STAT signaling pathway	13	1.8	0.0065	0.093
Basal_A	Allograft rejection	6	0.8	0.0073	0.095
Basal_A	Pathways in cancer	29	4.1	0.0075	0.095
Basal_A	ECM-receptor interaction	9	1.3	0.0077	0.095
Basal_A	Cell adhesion molecules	12	1.7	0.0092	0.11
Basal_A	Th1 and Th2 cell differentiation	9	1.3	0.01	0.11
Basal_A	Graft-versus-host disease	6	0.8	0.011	0.12
Basal_A	Type I diabetes mellitus	6	0.8	0.012	0.13
Basal_A	Herpes simplex virus 1 infection	26	3.6	0.019	0.18
Basal_A	Inflammatory bowel disease	7	1	0.019	0.18
Basal_A	Osteoclast differentiation	10	1.4	0.024	0.22
Basal_A	Kaposi sarcoma-associated herpesvirus infection	13	1.8	0.024	0.22
Basal_A	Autoimmune thyroid disease	6	0.8	0.028	0.25
Basal_A	Toxoplasmosis	9	1.3	0.029	0.25
Basal_A	Cytokine-cytokine receptor interaction	17	2.4	0.031	0.26
Basal_A	PPAR signaling pathway	7	1	0.035	0.28
Basal_A	Legionellosis	6	0.8	0.037	0.29
Basal_A	Leishmaniasis	7	1	0.039	0.3
Basal_A	Arachidonic acid metabolism	6	0.8	0.048	0.34
Basal_A	Steroid hormone biosynthesis	6	0.8	0.048	0.34
Basal_A	Amoebiasis	8	1.1	0.048	0.34
Basal_A	Folate biosynthesis	4	0.6	0.051	0.35
Basal_A	Toll-like receptor signaling pathway	8	1.1	0.053	0.35
Basal_A	Cytosolic DNA-sensing pathway	6	0.8	0.054	0.35
Basal_A	Shigellosis	14	2	0.06	0.38
Basal_A	Th17 cell differentiation	8	1.1	0.062	0.38
Basal_A	Human cytomegalovirus infection	13	1.8	0.063	0.38
Basal_A	Cellular senescence	10	1.4	0.068	0.4
Basal_A	Small cell lung cancer	7	1	0.079	0.46
Basal_A	Hepatitis B	10	1.4	0.082	0.46
Basal_A	Rheumatoid arthritis	7	1	0.082	0.46
Basal_A	Ovarian steroidogenesis	5	0.7	0.083	0.46
Basal__B	Proteoglycans in cancer	52	2.6	1.3e-09	3.1e-07
Basal__B	Focal adhesion	51	2.5	1.9e-09	3.1e-07
Basal__B	Pathways in cancer	93	4.6	2.6e-07	2.8e-05
Basal__B	TNF signaling pathway	31	1.5	6.3e-07	5.2e-05
Basal__B	Glycosaminoglycan biosynthesis - chondroitin sulfate / dermatan sulfate	12	0.6	9.5e-07	6.3e-05
Basal__B	Hypertrophic cardiomyopathy	24	1.2	2.9e-05	0.0016
Basal__B	Hippo signaling pathway	34	1.7	5.1e-05	0.0024
Basal__B	Hippo signaling pathway - multiple species	12	0.6	8.1e-05	0.0033
Basal__B	Protein processing in endoplasmic reticulum	35	1.7	0.00013	0.0042
Basal__B	Small cell lung cancer	23	1.1	0.00013	0.0042
Basal__B	Toxoplasmosis	26	1.3	0.00015	0.0045
Basal__B	Amoebiasis	24	1.2	0.00023	0.0058
Basal__B	Adherens junction	19	0.9	0.00024	0.0058
Basal__B	Dilated cardiomyopathy	23	1.1	0.00025	0.0058
Basal__B	Various types of N-glycan biosynthesis	13	0.6	0.00038	0.0082
Basal__B	Human papillomavirus infection	55	2.7	0.00041	0.0082
Basal__B	Regulation of actin cytoskeleton	40	2	0.00042	0.0082
Basal__B	AGE-RAGE signaling pathway in diabetic complications	23	1.1	0.00045	0.0083
Basal__B	Chagas disease	23	1.1	0.00061	0.011
Basal__B	PI3K-Akt signaling pathway	57	2.8	0.00071	0.012
Basal__B	Rap1 signaling pathway	38	1.9	0.00079	0.012
Basal__B	NF-kappa B signaling pathway	23	1.1	0.0008	0.012
Basal__B	Fluid shear stress and atherosclerosis	28	1.4	0.00088	0.012
Basal__B	Axon guidance	34	1.7	0.0009	0.012
Basal__B	Osteoclast differentiation	26	1.3	0.0012	0.016
Basal__B	ECM-receptor interaction	20	1	0.0014	0.017
Basal__B	Apoptosis	27	1.3	0.0014	0.017
Basal__B	MAPK signaling pathway	48	2.4	0.0015	0.018
Basal__B	Bacterial invasion of epithelial cells	18	0.9	0.0019	0.021
Basal__B	Ferroptosis	12	0.6	0.0023	0.026
Basal__B	Relaxin signaling pathway	25	1.2	0.003	0.032
Basal__B	Hepatocellular carcinoma	30	1.5	0.0038	0.039
Basal__B	Kaposi sarcoma-associated herpesvirus infection	33	1.6	0.005	0.05
Basal__B	Sphingolipid metabolism	13	0.6	0.0068	0.066
Basal__B	HIF-1 signaling pathway	21	1	0.0076	0.07
Basal__B	NOD-like receptor signaling pathway	31	1.5	0.0076	0.07
Basal__B	Phospholipase D signaling pathway	26	1.3	0.0091	0.081
Basal__B	Central carbon metabolism in cancer	15	0.7	0.011	0.096
Basal__B	Arrhythmogenic right ventricular cardiomyopathy	16	0.8	0.011	0.096
Basal__B	N-Glycan biosynthesis	12	0.6	0.012	0.096
Basal__B	Leukocyte transendothelial migration	21	1	0.012	0.1
Basal__B	Tight junction	28	1.4	0.014	0.11
Basal__B	Glycosphingolipid biosynthesis - ganglio series	6	0.3	0.015	0.11
Basal__B	Human cytomegalovirus infection	35	1.7	0.015	0.11
Basal__B	Apelin signaling pathway	24	1.2	0.015	0.11
Basal__B	Lysosome	23	1.1	0.016	0.12
Basal__B	Endocytosis	38	1.9	0.016	0.12
Basal__B	mTOR signaling pathway	26	1.3	0.017	0.12
Basal__B	Viral myocarditis	13	0.6	0.018	0.12
Basal__B	C-type lectin receptor signaling pathway	19	0.9	0.019	0.13
Basal__B	Other types of O-glycan biosynthesis	11	0.5	0.02	0.13
Basal__B	Signaling pathways regulating pluripotency of stem cells	24	1.2	0.021	0.13
Basal__B	Pertussis	15	0.7	0.022	0.14
Basal__B	Ras signaling pathway	35	1.7	0.023	0.14
Basal__B	Epithelial cell signaling in Helicobacter pylori infection	14	0.7	0.026	0.15
Basal__B	Basal cell carcinoma	13	0.6	0.026	0.15
Basal__B	Epstein-Barr virus infection	31	1.5	0.026	0.15
Basal__B	Oxytocin signaling pathway	25	1.2	0.026	0.15
Basal__B	FoxO signaling pathway	22	1.1	0.027	0.15
Basal__B	Melanogenesis	18	0.9	0.029	0.16
Basal__B	EGFR tyrosine kinase inhibitor resistance	15	0.7	0.031	0.16
Basal__B	IL-17 signaling pathway	17	0.8	0.031	0.16
Basal__B	Autophagy - animal	23	1.1	0.032	0.17
Basal__B	Alcoholic liver disease	23	1.1	0.034	0.18
Basal__B	p53 signaling pathway	14	0.7	0.035	0.18
Basal__B	Yersinia infection	22	1.1	0.042	0.21
Basal__B	Biosynthesis of amino acids	14	0.7	0.042	0.21
Basal__B	JAK-STAT signaling pathway	25	1.2	0.044	0.22
Basal__B	Glycosaminoglycan biosynthesis - keratan sulfate	5	0.2	0.049	0.23
Basal__B	Shigellosis	35	1.7	0.05	0.23
Basal__B	Pathogenic Escherichia coli infection	29	1.4	0.05	0.23
Basal__B	Lipid and atherosclerosis	31	1.5	0.054	0.25
Basal__B	Salmonella infection	35	1.7	0.055	0.25
Basal__B	Adrenergic signaling in cardiomyocytes	23	1.1	0.058	0.26
Basal__B	Wnt signaling pathway	25	1.2	0.06	0.26
Basal__B	Protein digestion and absorption	17	0.8	0.063	0.27
Basal__B	Non-small cell lung cancer	13	0.6	0.064	0.28
Basal__B	Cysteine and methionine metabolism	10	0.5	0.075	0.32
Basal__B	Breast cancer	22	1.1	0.078	0.32
Basal__B	Glycolysis / Gluconeogenesis	12	0.6	0.081	0.32
Basal__B	Cellular senescence	23	1.1	0.081	0.32
Basal__B	Carbon metabolism	18	0.9	0.082	0.32
Basal__B	Thyroid hormone synthesis	13	0.6	0.083	0.32
Basal__B	Pentose phosphate pathway	7	0.3	0.083	0.32
Basal__B	Glucagon signaling pathway	17	0.8	0.083	0.32
Basal__B	Platelet activation	19	0.9	0.087	0.33
Basal__B	Cytokine-cytokine receptor interaction	39	1.9	0.089	0.34
Basal__B	Metabolic pathways	175	8.6	0.092	0.35
Basal__B	Glycerolipid metabolism	11	0.5	0.094	0.35
Basal__B	Glycosaminoglycan biosynthesis - heparan sulfate / heparin	6	0.3	0.095	0.35
Basal_B	Transcriptional misregulation in cancer	27	1.3	0.096	0.35
Luminal_A	Parkinson disease	4	4.9	0.026	1
Luminal_A	Tryptophan metabolism	2	2.4	0.098	1
Lumiinal_B	Cortisol synthesis and secretion	3	2.6	0.035	1
Lumiinal_B	Salivary secretion	3	2.6	0.065	1
Lumiinal_B	Calcium signaling pathway	4	3.5	0.095	1
Her2ampl	Metabolic pathways	6	11.1	0.04	1
Her2ampl	PPAR signaling pathway	2	3.7	0.097	1
Her2ampl	Thyroid hormone synthesis	2	3.7	0.097	1
