# Supplementary material for: Identification of modules and key genes associated with breast cancer subtypes through network analysis
Source: Sci Rep. 2024 May 29;14:12350. doi: 10.1038/s41598-024-61908-4 (PMC11137066; doi:10.1038/s41598-024-61908-4)
Supplement: Supplementary file 12 — Supplementary Table 7. [file 41598_2024_61908_MOESM12_ESM.xlsx]

## Sheet: Basal A
Supplementary Table S7. Top 50 highly degree genes for each of SBC
Node	Degree
IFIT3	16
PSMB9	12
ANXA8L2	7
ANXA8	7
ANXA8L1	7
ENSG00000223477	5
AL603965.1	5
AC078855.13	5
IFIT2	5
SAA1	4
SAA2	4
IFIT1	4
IFI27	4
AC022509.2	3
AC022509.1	3
GJA4	3
HEPHL1	3
OVCH2	3
AC099329.2	3
RP11-141M3.1	3
CYP8B1	3
ACKR2	3
DDX60	3
PSMB8	2
AC044810.2	2
OR5E1P	2
TAP1	2
ENSG00000259796	2
AL390816.2	2
SYT16	2
SAMD9	2
AC099518.5	1
ITPRIPL2	1
AL731567.1	1
OLR1	1
TMEM52B	1
KRT16P2	1
TNFSF11	1
CFB	1
PSMB9	1
ISG15	1
SAMD9L	1
IFI44	1
IFI44L	1
RSAD2	1
XAF1	1
APOL3	1
OAS2	1
ENSG00000261295	1
SRPX2	1
TMEM52B	1
OLR1	1
RP11-314P12.1	1
ENSG00000254951	1
ENSG00000258903	1
ENSG00000258903	1
ITPRIPL2	1
ENSG00000261759.1	1
HNRNPA1P22	1

## Sheet: Basal B
Node	Degree
ETS1	23
ADAMTS6	6
MIR100HG	6
PTGFR	6
CAV1	5
SOGA3	4
SRGN	3
FGF5	3
CAV2	3
CAVIN1	3
KIAA0408	3
AL096711.2	3
SLFN12	3
AC060766.1	3
FOSL1	2
C8orf88	2
AC060766.5	2
AC060766.7	2
CD44	1
TRPC4	1
ABI3BP	1
NEXN	1
IGF2BP2	1
MPP4	1
PLAU	1
BAG2	1
SGK1	1
SHISAL1	1
ALPK2	1
FAM126A	1
CHST3	1
MAP7D3	1
LOXL2	1
NGF	1
LINC01444	1
ANXA1	1
OSMR	1
SH3KBP1	1
MSN	1
RGS20	1
LARP6	1
ANTXR1	1
PRNP	1
TUBB6	1
KIRREL1	1
C17orf51	1
USP32P2	1
AC107983.2	1
MAGI2-AS3	1
ENSG00000255090	1
LAYN	1
RNF182	1
SGK1	1
NT5E	1
RBM7	1
TBXA2R	1
VIM	1
SNAI2	1
AKR1B1	1
ADAMTSL1	1
DPYD	1
SYDE1	1
CSPG4	1
TGM2	1
CDH6	1
GPX8	1
C10orf55	1
IGF2BP3	1
ITGA5	1
AC124916.3	1
EFEMP2	1
ACSL4	1
ITGB1	1
ACTC1	1
ARNTL2	1
OSMR	1
ANTXR1	1
IL6	1
BMPER	1
ZEB2	1
EPHA2	1
RGS20	1
FOXC1	1
PTN	1

## Sheet: Luminal A
Node	Degree
ENSG00000259723	32
ENSG00000266934	30
ENSG00000236055	29
CA4	25
AL354813.1	24
LINC00494	23
AL138749.1	23
PRICKLE2-AS1	22
AC026785.1	22
DRD1	22
DSCAM	22
SNRPCP1	20
LINC00052	19
LINC01522	17
IL2RB	15
AC099850.1	14
AL022313.1	13
EEF1GP4	12
ENSG00000261185	10
RGS8	10
AC020891.2	9
MYL6P1	9
SYT10	9
SGCG	9
NBPF5P	8
PSMC1P7	8
AC025048.4	7
IGBP1P4	7
AL034418.1	6
AF127577.3	6
KCNJ3	5
AB015752.1	4
GLRA3	4
ASCL1	4
AL354993.2	3
AC118658.1	3
PSMD6	3
ST8SIA4	3
AL732372.1	2
AL132655.2	2
AL132655.1	2
GNAS-AS1	2
RPRM	2
AC112206.2	1
MAP1LC3B2	1
ADAMTS19-AS1	1
ADAMTS19	1
RGS22	1
TBX2-AS1	1
TBX2	1

## Sheet: Luminal B
Node	Degree
AL033519.3	36
MS4A15	32
WASIR1	27
SFTA2	25
PAMR1	25
TTR	25
LIPM	24
RPL13AP2	23
KRT8P43	23
VNN2	23
CAPN6	23
CRISP2	22
ENSG00000261962	18
TRH	18
FUT6	16
CHAD	15
AC026462.3	14
PPP2R2B	14
AL096870.1	13
BX546450.1	13
ENSG00000213165	13
AC034206.1	12
FAM81B	11
SMIM34A	10
AC000032.1	6
HPD	6
C5orf66-AS1	5
CLIC6	4
AL163636.2	2
RNASE4	2
ANG	2
AC087783.2	2
AC108472.1	2
SLC5A11	2
ADGRG7	2
ADCY4	2
ITM2A	2
AC073850.1	2
LRRC37A7P	1
AC017100.2	1
AC008592.3	1
SEC62-AS1	1
AC092620.1	1
ALOX15B	1
CXCL14	1
KIAA0319	1
REG4	1
GSTM1	1
SPACA4	1
FAM83E	1

## Sheet: Her2ampl
Node	Degree
TMEM86A	32
CAPN9	25
ERVE-1	21
SCGB2A2	14
BPIFB2	13
HMGCS2	13
RIPOR3	13
BPIFB1	11
FMOD	10
RP11-5P18.4	10
AC129926.1	9
GPR98	9
MS4A7	9
MUC2	9
SRARP	9
RP11-486M23.1	8
SCGB2A1	8
SCGB1D2	7
AC005077.3	6
IL17REL	6
MS4A14	6
AC009063.2	5
AC093004.2	5
CEACAM7	5
FAM177B	5
RP11-480I12.5	5
AL121901.20	4
BANK1	4
CEACAM5	4
CEACAM6	4
AC005077.1	3
CRYM	3
LINC02292	3
RP11-123B3.1	3
CIB3	2
CLEC3A	2
DUSP4	2
LRRC31	2
PSCA	2
AC103702.2	1
AC108449.3	1
EFCAB4B	1
HOXB2	1
KIF13B	1
NCALD	1
RASD1	1
RP11-457L23.1	1
RPL3P1	1
SCGN	1
TOX3	1
