# Supplementary material for: Identification of modules and key genes associated with breast cancer subtypes through network analysis
Source: Sci Rep. 2024 May 29;14:12350. doi: 10.1038/s41598-024-61908-4 (PMC11137066; doi:10.1038/s41598-024-61908-4)
Supplement: Supplementary file 13 — Supplementary Table 8. [file 41598_2024_61908_MOESM13_ESM.xlsx]

## Sheet: ST S8
Supplementary Table S8. Features of the five hub genes for each SBC
SBC	Gene name and degrees	Features	Protein ID	Gene which the hub gene in the network had the greatest interaction	Function with the gen of the highest interaction
Basal A	Interferon-induced protein with 3 repeats of tetratriceptide, IFIT3. (16)	It acts as an inhibitor of cellular and viral processes, cell migration, proliferation, signaling and viral replication. Improves host-mediated antiviral responses by promoting the transcription of antiviral genes. It shows antiproliferative activity through the upward regulation of the negative cell cycle regulators CDKN1A/p21 and CDKN1B/p27.	O14879	IFIT1 (0.079)	Involved in the regulation of antiviral and antitumor activities of interferons [13]
Basal A	Proteasome Subunit Beta Type-9, PSMB9 (12)	It has catalytic activity, cleavage of peptide bonds with a very broad specificity. It is located in the cytoplasm and nucleus. Highly expressed in immature dendritic cells (at the protein level). Composed of 219 amino acids and a mass of 23.26 KDa. is characterized by its ability to cleave peptides with Arg, Phe, Tyr, Leu and Glu adjacent to the outgoing group at neutral or slightly basic pH. It…	P28065	PSMB8 (0.0626)	Responsible for degradation of unneeded or damaged proteins [2]
Basal A	Annexin-like protein A8, ANXA8L2 (7)	It is an anticoagulant protein. It is located in the cytoplasm on chromosome 10. In the cell it is in the extracellular matrix containing collagen, cytoplasm, cytosol, late endosome membrane and cell membrane.	Q5VT79	AL603965.1 (0.078)	There is not enough information to determine their function.
Basal A	Annexin A8, ANXA8 (7)	It is an anticoagulant protein. It is located on chromosome 10. In the cell it is in the extracellular matrix containing collagen, cytoplasm, cytosol, late endosome membrane and cell membrane.	K7C6Z8	ANXA8L2 (0.090)	Participate in biological regulation, cellular process, response to wounding, endomembrane system organization [12]
Basal A	Protein similar to annexin A8, ANXA8L1 (7)	Participates in the binding of calcium ions and phospholipids conserved evolutionarily. It is located in the cytoplasm on chromosome 10.	Q5VT79	ANXA8 (0.093)	Play a role in immune response and inflammation, and has been implicated in the development of certain types of cancer [12]
Basal B	ETS Proto-Oncogene 1, ETS1 (23)	It is a transcription factor, regulates angiogenesis, directly control the expression of cytokine and chemokine genes and can regulate differentiation, survival, proliferation of lymphoid cells. It is located on chromosome 11. In the cell it is found in the cytoplasm and nucleus. It binds to DNA as a homodimer; homodimerization is necessary for transcription activation.	P14921	MSN (0.076)	Play a role in the regulation of cell migration, cell polarization, and cell adhesion, regulation of immune response and inflammation, and has been shown to play a role in tumorigenesis and cancer progression [14]
Basal B	ADAM Metallopeptidase with Thrombospondin Type 1 Motif 6, ADAMTS6(6)	It is a decay and metalloproteinase with motifs of thrombopondin 6. It binds to one zinc ion per subunit. Presents metalloendopeptidase activity. It is located on chromosome 5. In the cell it is in the extracellular space and extracellular matrix.	Q9UKP5	SRGN (0.075)	It has been implicated in the regulation of immune response and inflammation, and has been shown to play a role in tumorigenesis and cancer progression [8]
Basal B	Mir-100-Let-7a-2-Mir-125b-1 Cluster Host Gene. MIR100HG (6)	It is composed of 56 nucleotides, located on chromosome 11, and produces long non-coding RNAs.	ENSG00000255248	MAGI2-AS3 (0.067)	The specific function of MAGI2-AS3 is not well characterized, but lncRNAs that are antisense to other members of the MAGI family have been implicated in the regulation of cell migration and tumorigenesis [7]
Basal B	Prostaglandin F Receptor. PTGFR (6)	Prostaglandin receptor F2-alpha (PGF2-alpha). Integral component of the plasma membrane. It is located on chromosome 1, found in the cell membrane. The activity of this receptor is mediated by G proteins that activate a system of second phosphatidylinositol-calcium messengers.	P43088	C8orf88 (0.080)	It has been predicted to be involved in the regulation of transcription or protein-protein interactions [11]
Basal B	Caveolin 1. CAV1 (5)	Caveolin 1. It is located on chromosome 7. It is located on the membrane of the Golgi apparatus, the cell membrane, the caveola membrane, the membrane raft. It can act as a scaffolding protein within the caveolar membranes. It forms a stable heterooligomeric complex with CAV2 that targets lipid ponds and promotes the formation of caveolae.	Q03135	ETS1 (0.078)	Plays a role in a number of cellular processes, including cell growth and differentiation, angiogenesis, and immune response [16]
Luminal A	ENSG00000259723 (32)	It is a hypothetical gene; its sequence is formed by 542 nucleotides. It produces long non-coding RNAs.	ENSG00000259723	SYT10 (0.081)	It has been shown to play a role in the regulation of apoptosis and cell death in response to various cellular stressors [6]
Luminal A	ENSG00000266934 (30)	It is a hypothetical gene, located on chromosome 17. It produces long non-coding RNAs. It has two transcripts of 716 and 672 nucleotides.	ENSG00000266934	AC112206.2 (0.044)	It is not enough information to determine their function
Luminal A	ENSG00000236055(29)	It is a hypothetical gene.	ENSG00000236055	AL354993.2(0.044)	There is not enough information to determine their function
Luminal A	Carbonic Anhydrase 4.CA4 (25)	Zinc-containing enzymes belonging to the lyase family and are primarily responsible for catalyzing the reversible hydration of carbon dioxide to form bicarbonate (HCO3-) and hydrogen (H+) ions. May stimulate sodium/bicarbonate carrying activity of SLC4A4 acting in Ph homeostasis.	GC17P060149	PSMD6 (0.044)	Responsible for degradation of unneeded or damaged proteins in eukaryotic cells [3]
Luminal A	AL354813.1 (24)	It is a hypothetical gene, located on chromosome 20. It produces long non-coding RNAs. Composed of 2437 nucleotides.	ENSG00000255438	AC025048.4 (0.051)	There is not enough information to determine the function
Luminal B	AL033519 (36)	It is a hypothetical gene located on chromosome 6. It has three transcripts of 771, 1454 and 595 nucleotides. It produces long non-coding RNAs.	ENSG00000228559	ENSG00000261962 (0.098)	There is not enough information to determine the function
Luminal B	Membrane Spanning 4-Domains A15. MS4A15 (32)	May be involved in signal transduction as a component of a multimeric receptor complex. Composed of 240 amino acids. It is located on chromosome 11. It is located in the cell membrane. It participates in the signalling pathway of the cell surface receptor.	Q8N5U1	WASIR1 (0.119)	Involved in progression of BC [10]
	WASH And IL9R Antisense RNA 1. WASIR1 (27)	It is a lncRNA, compound 3415 nucleotides. modifies one of three prealbumin, which include alpha-1-antitrypsin, transthyretin, and orosomucoid (Venter et al., 2001)	ENSG00000185203	AL033519.3 (0.125)	It is not enough information to determine their function
Luminal B	Transthyretin. TTR (25)	It is located on chromosome 18. It encodes one of three prealbumin, including alpha-1-antitrypsin, transthyretin, and orosomucoid.	P02766	AL033519.3 (0.122)	It is not enough information to determine their function
Luminal B	Peptidase domain associated with muscle regeneration 1. PAMR1 (25)	Located on chromosome 1. It has 8 transcripts ranging in length from 551 to 2842 nucleotides. It is located in the extracellular region.	Q6UXH9	MS4A15 (0.110)	Involved in various cellular processes, such as cell signaling, immune response, and the organization of the actin cytoskeleton [1]
	Transmembrane protein 86 A. TMEM86A (32)	Integral component of the membrane. Composed of 240 amino acids, it has a mass of 26,938 amino acids	Q8N2M4	HMGCS2 (0.032)	Involved in the production of ketone bodies, which are important energy sources in the body [15]
HER2ampl	Calpaina 9. CAPN9(25)	It participates in the binding of calcium ions, digestion and proteolysis. It is located on chromosome 1. It is found in the cytoplasm.	O14815	TMEM86A (0.028)	egulating keratinocyte membrane properties in terminal differentiation cells [17]
HER2ampl	Endogenous Retrovirus Group E Member 1. ERVE-1 (21)	It is located on chromosome 17. It produces long non-coding RNAs.	ENSG00000267259	RASD1 (0.021)	It has been implicated in the regulation of cell migration and it may play a role in the development of cancer and other diseases [5]
HER2ampl	Secretoglobin family 2A member 2. SCGB2A2 (14)	Participates in the signaling pathway of the androgen receptor. It is located on chromosome 11. It is secreted and located outside the cell membrane. Its expression is specific to the mammary gland, overexpressed in BC.	Q13296	SCGB1D2 (0.042)	It has been shown to promote cell growth in breast cancer [4]
HER2ampl	RIPOR Family Member 3. RIPOR3 (13)	It is composed of 946 amino acids with a mass of 105,290 Da. It is located on chromosome 20. It generates two transcripts that translate protein with a length ranging from 4279 to 4391 nucleotides.	ENSG00000042062	BANK1 (0.035)	It is involved in the regulation of immune response and apoptosis. It is expressed in various immune cells, including B cells, and is thought to play a role in the regulation of B cell activation and differentiation [9]
	References
	[1]..	Cen, C. et al. Systemic analysis the expression, prognostic, and immune infiltrates significance of MS4A family in lung cancer. All Life. 15, 134-146 doi:10.1080/26895293.2022.2025914 (2022).
	[2]..	Crow, Y. J. Mendelian Disorders of Immunity Related to an Upregulation of Type I Interferon. En K. E. Sullivan & E. R. Stiehm (Eds.), Stiehm’s Immune Deficiencies. 591-602. Academic Press. (2014).
	[3]..	Eisenberg-Lerner, A. et al. Golgi organization is regulated by proteasomal degradation. Nat Commun. 11, 409. doi:10.1038/s41467-019-14038-9 (2020).
	[4]..	Fina, E. Signatures of Breast Cancer Progression in the Blood: What Could Be Learned from Circulating Tumor Cell Transcriptomes. Cancers, 14, 5668. doi:10.3390/cancers14225668 (2022).
	[5]..	Gao, S. et al. Overexpression of RASD1 inhibits glioma cell migration/invasion and inactivates the AKT/mTOR signaling pathway. Sci Rep. 7, 1-12. doi:10.1038/s41598-017-03612-0 (2017).
	[6]..	Ito, T. et al. SYT, a partner of SYT-SSX oncoprotein in synovial sarcomas, interacts with mSin3A, a component of histone deacetylase complex. Lab Invest. 84, 1484–1490 (2004).
	[7]..	Kai-Xin et al. Roles of lncRNA MAGI2-AS3 in human cancers. Biomed. pharmacother. 141, 111812. doi:10.1016/j.biopha.2021.111812 (2021).
	[8]..	Korpetinou, A, et al. Serglycin: at the crossroad of inflammation and malignancy. Front. Oncol. 3, 327. doi: 10.3389/fonc.2013.00327 (2014).
	[9]..	Le Berre, L. et al. Connection of BANK1, tolerance, regulatory b cells, and apoptosis: perspectives of a reductionist investigation. Front. Immunol. 12, 589786.doi: 10.3389/fimmu.2021.589786 (2021).
	[10]..	Liu, C. et al. Upregulation of LINC00511 expression by DNA hypomethylation promotes the progression of breast cancer. Gland Surg. 10, 1418. doi:10.21037/gs-21-84 (2021).
	[11]..	Safran, M. et al. The GeneCards Suite. In Practical Guide to Life Science Databases. 27-56. Springer, Singapore.(2021).
	[12]..	Sherman, B. T. et al. DAVID: A web server for functional enrichment analysis and functional annotation of gene lists (2021 update). Nucleic Acids Res. 50, 216-221. doi:10.1093/nar/gkac194 (2022).
	[13]..	Tan, X. F., Chen, Q., Hua, S., & Yip, G. W. Roles of interferon induced protein with tetratricopeptide repeats (IFIT) family in cancer. Curr. Med. Chem. 28, 5034-5047 doi:10.2174/0929867328666210617105209 (2021).
	[14]..	UniProt,C. UniProt: the universal protein knowledgebase in 2021. Nucleic Acids Res., 49, D480–D489 (2021)
	[15]..	Wang X. et al. HPD overexpression predicts poor prognosis in breast cancer. Pathol. Res. Pract. 215, 152524. doi:10.1016/j.prp.2019.152524 (2019).
	[16]..	Wei, G. et al. Ets1 and Ets2 are required for endothelial cell survival during embryonic angiogenesis. Blood. 114, 1123–1130doi:10.1182/blood-2009-03-211391 (2009).
	[17]..	Zhang, H. et al. Exploration of novel candidate genes involved in epidermal keratinocyte differentiation and skin barrier repair in man. Differentiation. 119, 19-27. doi:10.1016/j.diff.2021.04.001 (2021).
