# Supplementary material for: Identification of modules and key genes associated with breast cancer subtypes through network analysis
Source: Sci Rep. 2024 May 29;14:12350. doi: 10.1038/s41598-024-61908-4 (PMC11137066; doi:10.1038/s41598-024-61908-4)
Supplement: Supplementary file 14 — Supplementary Table 9. [file 41598_2024_61908_MOESM14_ESM.xlsx]

## Sheet: Basal A
Supplementary Table S9. Features of Basal A network.
Shared name	name	to node	AverageShortestPathdLength	ClusteringCoefficient	ClosenessCentrality	IsSingleNode	PartnerofMultiEdgedNodePairs	SelfLoops	Eccentricity	Stress	Degree	BetweennessCentrality	NeighborhoodConnectivity	NumberofUndirectedEdges	Radiality	TopologicalCoefficient		Function
IFIT3	IFIT3	CFB	1.11111	0.075	0.9	false	0	0	2	262	16	0.834423	2.25	0	16	0.993056	0.203125	defense/immunity protein
PSMB9	PSMB9	PSMB9	1.55556	0.321429	0.642857	false	2	1	2	78	12	0.233115	4.5	0	11	0.965278	0.265625	involved in antigen processing to generate class I binding peptides.
ANXA8L1	ANXA8L1	ENSG00000223477	1	0.714286	1	false	0	0	1	12	7	0.0952381	5.28571	0	7	1	0.755102	Calcium biding protein
ANXA8	ANXA8	ENSG00000223477	1	0.714286	1	false	0	0	1	12	7	0.0952381	5.28571	0	7	1	0.755102	10.biding
ANXA8L2	ANXA8L2	ENSG00000223477	1	0.714286	1	false	0	0	1	12	7	0.0952381	5.28571	0	7	1	0.755102	Calcium biding protein
IFIT2	IFIT2	PSMB9	1.72222	0.8	0.580645	false	0	0	2	4	5	0.0043573	7	0	5	0.954861	0.388889
AC078855.13	AC078855.13	ENSG00000223477	1.28571	1	0.777778	false	0	0	2	0	5	0	6.2	0	5	0.959184	0.885714
AL603965.1	AL603965.1	ENSG00000223477	1.28571	1	0.777778	false	0	0	2	0	5	0	6.2	0	5	0.959184	0.885714
ENSG00000223477	ENSG00000223477		1.28571	1	0.777778	false	0	0	2	0	5	0	6.2	0	5	0.959184	0.885714
IFI27	IFI27	PSMB9	1.77778	1	0.5625	false	0	0	2	0	4	0	8.25	0	4	0.951389	0.458333	1.Signaling
IFIT1	IFIT1	PSMB9	1.77778	1	0.5625	false	0	0	2	0	4	0	8.25	0	4	0.951389	0.458333	10.biding
SAA2	SAA2	ANXA8L2	1.42857	1	0.7	false	0	0	2	0	4	0	6.25	0	4	0.938776	0.892857
SAA1	SAA1	ANXA8L2	1.42857	1	0.7	false	0	0	2	0	4	0	6.25	0	4	0.938776	0.892857
DDX60	DDX60	PSMB9	1.83333	1	0.545455	false	0	0	2	0	3	0	9.66667	0	3	0.947917	0.537037	10.biding
ACKR2	ACKR2	AC099329.2	1	1	1	false	0	0	1	0	3	0	3	0	3	1	1
CYP8B1	CYP8B1	AC099329.2	1	1	1	false	0	0	1	0	3	0	3	0	3	1	1
RP11-141M3.1	RP11-141M3.1	AC099329.2	1	1	1	false	0	0	1	0	3	0	3	0	3	1	1
AC099329.2	AC099329.2		1	1	1	false	0	0	1	0	3	0	3	0	3	1	1
OVCH2	OVCH2	Â AC044810.2	1	0.333333	1	false	0	0	1	4	3	0.666667	1.66667	0	3	1	0.666667
HEPHL1	HEPHL1	AC022509.2	1	1	1	false	0	0	1	0	3	0	3	0	3	1	1	7. Catalytic activity
GJA4	GJA4	AC022509.2	1	1	1	false	0	0	1	0	3	0	3	0	3	1	1
AC022509.1	AC022509.1	AC022509.2	1	1	1	false	0	0	1	0	3	0	3	0	3	1	1
AC022509.2	AC022509.2		1	1	1	false	0	0	1	0	3	0	3	0	3	1	1
SAMD9	SAMD9		1.88889	1	0.529412	false	0	0	2	0	2	0	12	0	2	0.944444	0.666667	Regulating cell proliferation and apoptosis
SYT16	SYT16	ENSG00000259796	1	1	1	false	0	0	1	0	2	0	2	0	2	1	1
AL390816.2	AL390816.2	ENSG00000259796	1	1	1	false	0	0	1	0	2	0	2	0	2	1	1
ENSG00000259796	ENSG00000259796		1	1	1	false	0	0	1	0	2	0	2	0	2	1	1
TAP1	TAP1	PSMB9	2.5	0	0.4	false	1	0	3	0	2	0	8	0	2	0.90625	0	1. ATP-dependent activity
OR5E1P	OR5E1P	Â AC044810.2	1.33333	1	0.75	false	0	0	2	0	2	0	2.5	0	2	0.888889	0.833333
AC044810.2	AC044810.2		1.33333	1	0.75	false	0	0	2	0	2	0	2.5	0	2	0.888889	0.833333
PSMB8	PSMB8	PSMB9	2.5	0	0.4	false	1	0	3	0	2	0	8	0	2	0.90625	0	7. Catalytic activity
SRPX2	SRPX2	ENSG00000261295	1	0	1	false	0	0	1	0	1	0	1	0	1	1	0
ENSG00000261295	ENSG00000261295		1	0	1	false	0	0	1	0	1	0	1	0	1	1	0
OAS2	OAS2	IFIT3	2.05556	0	0.486486	false	0	0	3	0	1	0	16	0	1	0.934028	0	10.biding
APOL3	APOL3		2.05556	0	0.486486	false	0	0	3	0	1	0	16	0	1	0.934028	0	10.biding
XAF1	XAF1		2.05556	0	0.486486	false	0	0	3	0	1	0	16	0	1	0.934028	0
RSAD2	RSAD2		2.05556	0	0.486486	false	0	0	3	0	1	0	16	0	1	0.934028	0	10.biding
IFI44L	IFI44L		2.05556	0	0.486486	false	0	0	3	0	1	0	16	0	1	0.934028	0
IFI44	IFI44		2.05556	0	0.486486	false	0	0	3	0	1	0	16	0	1	0.934028	0
SAMD9L	SAMD9L		2.05556	0	0.486486	false	0	0	3	0	1	0	16	0	1	0.934028	0
ISG15	ISG15		2.05556	0	0.486486	false	0	0	3	0	1	0	16	0	1	0.934028	0	10.biding
PSMB9	PSMB9		2.05556	0	0.486486	false	0	0	3	0	1	0	16	0	1	0.934028	0
CFB	CFB		2.05556	0	0.486486	false	0	0	3	0	1	0	16	0	1	0.934028	0
TNFSF11	TNFSF11	KRT16P2	1	0	1	false	0	0	1	0	1	0	1	0	1	1	0
KRT16P2	KRT16P2		1	0	1	false	0	0	1	0	1	0	1	0	1	1	0
TMEM52B	TMEM52B	OLR1	1	0	1	false	0	0	1	0	1	0	1	0	1	1	0
OLR1	OLR1		1	0	1	false	0	0	1	0	1	0	1	0	1	1	0	10.biding
AL731567.1	AL731567.1		1.66667	0	0.6	false	0	0	2	0	1	0	3	0	1	0.777778	0
ITPRIPL2	ITPRIPL2	AC099518.5	1	0	1	false	0	0	1	0	1	0	1	0	1	1	0
AC099518.5	AC099518.5		1	0	1	false	0	0	1	0	1	0	1	0	1	1	0

## Sheet: Hoja 2
fromNode	toNode	correlation
SRPX2	ENSG00000261295	0.0636012
OAS2	IFIT3	0.0592129
IFIT3	IFIT2	0.0741198
IFIT3	APOL3	0.0567321
IFIT3	XAF1	0.0592713
IFIT3	RSAD2	0.0625963
IFIT3	DDX60	0.0657088
IFIT3	IFI44L	0.0594043
IFIT3	IFI44	0.0638826
IFIT3	IFI27	0.0710726
IFIT3	SAMD9L	0.0586658
IFIT3	IFIT1	0.0790913
IFIT3	ISG15	0.0558019
IFIT3	PSMB9	0.0607629
IFIT3	SAMD9	0.0564321
IFIT3	Ã‚Â PSMB9	0.0558814
IFIT3	CFB	0.0563728
IFIT2	DDX60	0.0564421
IFIT2	IFI27	0.0595734
IFIT2	IFIT1	0.0692182
IFIT2	PSMB9	0.0553095
TNFSF11	KRT16P2	0.0614706
SAA2	ANXA8L1	0.0694905
SAA2	ANXA8	0.0699541
SAA2	SAA1	0.0654925
SAA2	ANXA8L2	0.0676455
DDX60	PSMB9	0.0571356
SYT16	AL390816.2	0.0732029
SYT16	ENSG00000259796	0.0764687
ACKR2	CYP8B1	0.0941976
ACKR2	RP11-141M3.1	0.0852946
ACKR2	AC099329.2	0.0942963
ANXA8L1	ANXA8	0.0936188
ANXA8L1	SAA1	0.0638815
ANXA8L1	ANXA8L2	0.0905654
ANXA8L1	AC078855.13	0.0679889
ANXA8L1	AL603965.1	0.0779059
ANXA8L1	ENSG00000223477	0.071061
ANXA8	SAA1	0.0570143
ANXA8	ANXA8L2	0.0908498
ANXA8	AC078855.13	0.0677786
ANXA8	AL603965.1	0.0810827
ANXA8	ENSG00000223477	0.0758151
TMEM52B	OLR1	0.0663849
IFI27	IFIT1	0.060451
IFI27	PSMB9	0.0564314
TAP1	PSMB9	0.0604811
TAP1	PSMB9	0.0628844
OR5E1P	OVCH2	0.0666726
OR5E1P	Ã‚Â AC044810.2	0.0583119
SAA1	ANXA8L2	0.0610094
CYP8B1	RP11-141M3.1	0.0866123
CYP8B1	AC099329.2	0.0987973
HEPHL1	GJA4	0.0664229
HEPHL1	AC022509.1	0.060303
HEPHL1	AC022509.2	0.0678816
OVCH2	AL731567.1	0.0562264
OVCH2	Ã‚Â AC044810.2	0.0718731
IFIT1	PSMB9	0.0588486
ANXA8L2	AC078855.13	0.0675457
ANXA8L2	AL603965.1	0.0780373
ANXA8L2	ENSG00000223477	0.072774
GJA4	AC022509.1	0.0654511
GJA4	AC022509.2	0.0680929
PSMB9	PSMB8	0.0620311
PSMB9	SAMD9	0.0562301
PSMB9	PSMB9	0.0634199
PSMB8	PSMB9	0.0626593
ITPRIPL2	AC099518.5	0.0813515
AC078855.13	AL603965.1	0.0688627
AC078855.13	ENSG00000223477	0.0629993
AL603965.1	ENSG00000223477	0.0739076
RP11-141M3.1	AC099329.2	0.0886693
AC022509.1	AC022509.2	0.0639971
AL390816.2	ENSG00000259796	0.0731391
