# Supplementary material for: Identification of modules and key genes associated with breast cancer subtypes through network analysis
Source: Sci Rep. 2024 May 29;14:12350. doi: 10.1038/s41598-024-61908-4 (PMC11137066; doi:10.1038/s41598-024-61908-4)
Supplement: Supplementary file 15 — Supplementary Table 10. [file 41598_2024_61908_MOESM15_ESM.xlsx]

## Sheet: Basal B
Supplementary Table S10. Features of Basal B network.
shared name	Name	Average Shortest Path Length	Clustering Coefficient	Closeness Centrality	IsSingleNode	Partner of Multi Edged Node Pairs	Self Loops	Eccentricity	Stress	Degree	Betweenness Centrality	Neighborhood Connectivity	Number of Directed Edges	Number of undirected edges	Radiality	Topological Coefficient	Functions
AC107983.2	AC107983.2	1	0	1	false	0	0	1	0	1	0	1	0	1	1	0
USP32P2	USP32P2	1	0	1	false	0	0	1	0	1	0	1	0	1	1	0
LINC01444	LINC01444	1	0	1	false	0	0	1	0	1	0	1	0	1	1	0
NGF	NGF	1	0	1	false	0	0	1	0	1	0	1	0	1	1	0	Molecular transducer activity
ETS1	ETS1	1.04167	0.0158103	0.96	false	0	0	2	536	23	0.967391	1.3913	0	23	0.998188	0.113043	Gene-specific transcriptional regulator
AC060766.1	AC060766.1	1	0.666667	1	false	0	0	1	2	3	0.166667	2.33333	0	3	1	0.777778
SLFN12	SLFN12	1	0.666667	1	false	0	0	1	2	3	0.166667	2.33333	0	3	1	0.777778
PTGFR	PTGFR	1	0.266667	1	false	0	0	1	22	6	0.666667	2.33333	0	6	1	0.5	Molecular transducer activity
MIR100HG	MIR100HG	1.33333	0.2	0.75	false	0	0	2	42	6	0.583333	2.5	0	6	0.944444	0.333333	Regulator of cell proliferation
ADAMTS6	ADAMTS6	1.33333	0.2	0.75	false	0	0	2	42	6	0.583333	2.5	0	6	0.944444	0.333333	Modifying enzyme
AC060766.7	AC060766.7	1.33333	1	0.75	false	0	0	2	0	2	0	3	0	2	0.888889	1
AC060766.5	AC060766.5	1.33333	1	0.75	false	0	0	2	0	2	0	3	0	2	0.888889	1
SOGA3	SOGA3	1.33333	0.666667	0.75	false	0	0	2	4	4	0.0666667	3.5	0	4	0.944444	0.583333
AL096711.2	AL096711.2	1.5	1	0.666667	false	0	0	2	0	3	0	4.33333	0	3	0.916667	0.722222
KIAA0408	KIAA0408	1.5	1	0.666667	false	0	0	2	0	3	0	4.33333	0	3	0.916667	0.722222
C8orf88	C8orf88	1.66667	1	0.6	false	0	0	2	0	2	0	5	0	2	0.888889	0.833333	biding
PLAU	PLAU	2.75	0	0.363636	false	0	0	3	0	1	0	5	0	1	0.923913	0	catalytic activity
FGF5	FGF5	1.66667	1	0.6	false	0	0	2	0	3	0	5	0	3	0.888889	0.555556	Molecular transducer activity
SRGN	SRGN	1.66667	1	0.6	false	0	0	2	0	3	0	5	0	3	0.888889	0.555556
ENSG00000255090	ENSG00000255090	2.22222	0	0.45	false	0	0	3	0	1	0	6	0	1	0.796296	0
MAGI2-AS3	MAGI2-AS3	2.22222	0	0.45	false	0	0	3	0	1	0	6	0	1	0.796296	0
ALPK2	ALPK2	1.83333	0	0.545455	false	0	0	2	0	1	0	6	0	1	0.861111	0
SHISAL1	SHISAL1	1.83333	0	0.545455	false	0	0	2	0	1	0	6	0	1	0.861111	0
MPP4	MPP4	2.22222	0	0.45	false	0	0	3	0	1	0	6	0	1	0.796296	0
NEXN	NEXN	2.22222	0	0.45	false	0	0	3	0	1	0	6	0	1	0.796296	0	biding
ABI3BP	ABI3BP	2.22222	0	0.45	false	0	0	3	0	1	0	6	0	1	0.796296	0
TRPC4	TRPC4	2.22222	0	0.45	false	0	0	3	0	1	0	6	0	1	0.796296	0	Transporter activity
CAV1	CAV1	1.79167	0.4	0.55814	false	0	0	2	50	5	0.0869565	6.4	0	5	0.96558	0.269565	Molecular adaptor activity
CAVIN1	CAVIN1	1.875	1	0.533333	false	0	0	2	0	3	0	10.3333	0	3	0.961957	0.430556	biding
CAV2	CAV2	1.875	1	0.533333	false	0	0	2	0	3	0	10.3333	0	3	0.961957	0.430556	Molecular adaptor activity
FOSL1	FOSL1	1.91667	1	0.521739	false	0	0	2	0	2	0	14	0	2	0.960145	0.583333	Transcription regulator activity
C17orf51	C17orf51	2	0	0.5	false	0	0	3	0	1	0	23	0	1	0.956522	0
KIRREL1	KIRREL1	2	0	0.5	false	0	0	3	0	1	0	23	0	1	0.956522	0	biding
TUBB6	TUBB6	2	0	0.5	false	0	0	3	0	1	0	23	0	1	0.956522	0	biding
PRNP	PRNP	2	0	0.5	false	0	0	3	0	1	0	23	0	1	0.956522	0
ANTXR1	ANTXR1	2	0	0.5	false	0	0	3	0	1	0	23	0	1	0.956522	0
LARP6	LARP6	2	0	0.5	false	0	0	3	0	1	0	23	0	1	0.956522	0	biding
RGS20	RGS20	2	0	0.5	false	0	0	3	0	1	0	23	0	1	0.956522	0
MSN	MSN	2	0	0.5	false	0	0	3	0	1	0	23	0	1	0.956522	0	biding
SH3KBP1	SH3KBP1	2	0	0.5	false	0	0	3	0	1	0	23	0	1	0.956522	0
OSMR	OSMR	2	0	0.5	false	0	0	3	0	1	0	23	0	1	0.956522	0	Molecular transducer activity
ANXA1	ANXA1	2	0	0.5	false	0	0	3	0	1	0	23	0	1	0.956522	0	catalytic activity
LOXL2	LOXL2	2	0	0.5	false	0	0	3	0	1	0	23	0	1	0.956522	0	catalytic activity
MAP7D3	MAP7D3	2	0	0.5	false	0	0	3	0	1	0	23	0	1	0.956522	0
CHST3	CHST3	2	0	0.5	false	0	0	3	0	1	0	23	0	1	0.956522	0	catalytic activity
FAM126A	FAM126A	2	0	0.5	false	0	0	3	0	1	0	23	0	1	0.956522	0
SGK1	SGK1	2	0	0.5	false	0	0	3	0	1	0	23	0	1	0.956522	0	catalytic activity
BAG2	BAG2	2	0	0.5	false	0	0	3	0	1	0	23	0	1	0.956522	0	biding
IGF2BP2	IGF2BP2	2	0	0.5	false	0	0	3	0	1	0	23	0	1	0.956522	0	biding
CD44	CD44	2	0	0.5	false	0	0	3	0	1	0	23	0	1	0.956522	0	Molecular transducer activity

## Sheet: Hoja2
fromNode	toNode	correlation
CD44	ETS1	0.0672135
ADAMTS6	SRGN	0.0753928
ADAMTS6	TRPC4	0.0860278
ADAMTS6	FGF5	0.093203
ADAMTS6	ABI3BP	0.0805035
ADAMTS6	NEXN	0.0680827
ADAMTS6	MIR100HGÂ	0.0726994
IGF2BP2	ETS1	0.0774124
MPP4	MIR100HGÂ	0.0740616
CAV2	CAV1	0.0686908
CAV2	ETS1	0.0684907
CAV2	CAVIN1	0.0681728
CAV1	PLAU	0.0694696
CAV1	ETS1	0.078715
CAV1	FOSL1	0.0680671
CAV1	CAVIN1	0.0698574
BAG2	ETS1	0.0703245
SGK1	ETS1	0.0747324
PTGFR	SHISAL1	0.0776405
PTGFR	KIAA0408	0.0752998
PTGFR	ALPK2	0.0777644
PTGFR	SOGA3	0.0742409
PTGFR	C8orf88	0.0804157
PTGFR	AL096711.2	0.0737641
FAM126A	ETS1	0.0680275
SRGN	FGF5	0.074811
SRGN	MIR100HGÂ	0.0703887
CHST3	ETS1	0.0684474
MAP7D3	ETS1	0.0702009
LOXL2	ETS1	0.0680491
NGF	LINC01444	0.0687695
ETS1	ANXA1	0.0708666
ETS1	OSMR	0.0704835
ETS1	SH3KBP1	0.0680321
ETS1	MSN	0.0764415
ETS1	RGS20	0.0686585
ETS1	LARP6	0.0702761
ETS1	ANTXR1	0.0678594
ETS1	PRNP	0.0725373
ETS1	FOSL1	0.07255
ETS1	TUBB6	0.0702233
ETS1	CAVIN1	0.071275
ETS1	KIRREL1	0.0693157
ETS1	C17orf51	0.070356
FGF5	MIR100HGÂ	0.0783718
SLFN12	AC060766.1	0.0738749
SLFN12	AC060766.5	0.0674435
SLFN12	AC060766.7	0.0676391
KIAA0408	SOGA3	0.0725444
KIAA0408	AL096711.2	0.0731978
SOGA3	C8orf88	0.0674092
SOGA3	AL096711.2	0.0742254
USP32P2	AC107983.2	0.0676145
MAGI2-AS3	MIR100HGÂ	0.0673878
ENSG00000255090	MIR100HGÂ	0.0725347
AC060766.1	AC060766.5	0.0694673
AC060766.1	AC060766.7	0.06821
