# Supplementary material for: Identification of modules and key genes associated with breast cancer subtypes through network analysis
Source: Sci Rep. 2024 May 29;14:12350. doi: 10.1038/s41598-024-61908-4 (PMC11137066; doi:10.1038/s41598-024-61908-4)
Supplement: Supplementary file 16 — Supplementary Table 11. [file 41598_2024_61908_MOESM16_ESM.xlsx]

## Sheet: Luminal A
Supplementary Table S11. Features of Luminal A network.
shared name	Name	Average Shortest Path Length	Clustering Coefficient	Closeness Centrality	IsSingleNode	Partner of Multi Edged Node Pairs	Self Loops	Eccentricity	Stress	Degree	Betweenness Centrality	Neighborhood Connectivity	Number of Directed Edges	Number of undirected edges	Radiality	Topological Coefficient	Functions
AC112206.2	AC112206.2	2.2619	0	0.442105	false	0	0	3	0	1	0	30	0	1	0.960565	0
AL732372.1	AL732372.1	2.16667	1	0.461538	false	0	0	3	0	2	0	31	0	2	0.963542	0.939394
AL354993.2	AL354993.2	2.14286	1	0.466667	false	0	0	3	0	3	0	30.3333	0	3	0.964286	0.919192
AC118658.1	AC118658.1	2.14286	1	0.466667	false	0	0	3	0	3	0	30.3333	0	3	0.964286	0.919192
AL132655.2	AL132655.2	1	1	1	false	0	0	1	0	2	0	2	0	2	1	1
AL132655.1	AL132655.1	1	1	1	false	0	0	1	0	2	0	2	0	2	1	1
GNAS-AS1	GNAS-AS1	1	1	1	false	0	0	1	0	2	0	2	0	2	1	1
AB015752.1	AB015752.1	2.33333	1	0.428571	false	0	0	3	0	4	0	22	0	4	0.958333	0.916667
AL034418.1	AL034418.1	2.2619	1	0.442105	false	0	0	3	0	6	0	21.5	0	6	0.960565	0.86
RPRM	RPRM	2.19048	1	0.456522	false	0	0	3	0	2	0	27	0	2	0.962798	0.84375
MAP1LC3B2	MAP1LC3B2	2.45238	0	0.407767	false	0	0	3	0	1	0	22	0	1	0.954613	0	Biding
AC025048.4	AC025048.4	2.02381	1	0.494118	false	0	0	3	0	7	0	26.2857	0	7	0.968006	0.773109
AC020891.2	AC020891.2	1.97619	1	0.506024	false	0	0	3	0	9	0	23.2222	0	9	0.969494	0.683007
NBPF5P	NBPF5P	2.02381	1	0.494118	false	0	0	3	0	8	0	23.375	0	8	0.968006	0.708333
PSMC1P7	PSMC1P7	2.02381	1	0.494118	false	0	0	3	0	8	0	23.375	0	8	0.968006	0.708333
AF127577.3	AF127577.3	2.07143	1	0.482759	false	0	0	3	0	6	0	27	0	6	0.966518	0.818182
PSMD6	PSMD6	2.16667	1	0.461538	false	0	0	3	0	3	0	28.6667	0	3	0.963542	0.895833
KCNJ3	KCNJ3	1.97619	1	0.506024	false	0	0	3	0	5	0	27.4	0	5	0.969494	0.721053	Transporter activity
ADAMTS19-AS1	ADAMTS19-AS1	1	0	1	false	0	0	1	0	1	0	1	0	1	1	0
ADAMTS19	ADAMTS19	1	0	1	false	0	0	1	0	1	0	1	0	1	1	0	Catalytic activity
GLRA3	GLRA3	2.33333	1	0.428571	false	0	0	3	0	4	0	22	0	4	0.958333	0.916667	Molecular transducer activity
ASCL1	ASCL1	2.33333	1	0.428571	false	0	0	3	0	4	0	22	0	4	0.958333	0.916667	Molecular transducer activity
ENSG00000261185	ENSG00000261185	2.16667	0.933333	0.461538	false	0	0	3	6	10	0.00049776	17.2	0	10	0.963542	0.688
IGBP1P4	IGBP1P4	2.2381	1	0.446809	false	0	0	3	0	7	0	18.5714	0	7	0.96131	0.742857
MYL6P1	MYL6P1	2.19048	1	0.456522	false	0	0	3	0	9	0	18.4444	0	9	0.962798	0.737778
RGS8	RGS8	2.16667	0.933333	0.461538	false	0	0	3	6	10	0.00049776	17.2	0	10	0.963542	0.688	Protein-biding activity modulator
RGS22	RGS22	2.21429	0	0.451613	false	0	0	3	0	1	0	32	0	1	0.962054	0
TBX2-AS1	TBX2-AS1	1	0	1	false	0	0	1	0	1	0	1	0	1	1	0
TBX2	TBX2	1	0	1	false	0	0	1	0	1	0	1	0	1	1	0	Transcription regulator activity
ST8SIA4	ST8SIA4	2.14286	1	0.466667	false	0	0	3	0	3	0	30.3333	0	3	0.964286	0.919192	Catalytic activity
EEF1GP4	EEF1GP4	1.90476	0.878788	0.525	false	0	0	3	20	12	0.00143567	19.25	0	12	0.971726	0.566176
AL022313.1	AL022313.1	1.88095	0.833333	0.531646	false	0	0	3	30	13	0.00220305	18.7692	0	13	0.97247	0.552036
SYT10	SYT10	1.97619	1	0.506024	false	0	0	3	0	9	0	23.2222	0	9	0.969494	0.683007	Biding
SGCG	SGCG	1.78571	0.972222	0.56	false	0	0	2	2	9	8.93416e-05	25.4444	0	9	0.975446	0.60582	Cytoskeletal protein
ENSG00000259723	ENSG00000259723	1.2381	0.354839	0.807692	false	0	0	2	2012	32	0.191934	13.4375	0	32	0.99256	0.326982	Transcription regulator activity
AC005746.1	AC005746.1	1.28571	0.397701	0.777778	false	0	0	2	1722	30	0.146223	14.2333	0	30	0.991071	0.346341	Transcription regulator activity
LINC00052	LINC00052	1.54762	0.730994	0.646154	false	0	0	2	676	19	0.0210401	19.7368	0	19	0.982887	0.469925
AL354813.1	AL354813.1	1.42857	0.561594	0.7	false	0	0	2	844	24	0.0339182	16.7083	0	24	0.986607	0.397817
PRICKLE2-AS1	PRICKLE2-AS1	1.47619	0.554113	0.677419	false	0	0	2	576	22	0.0351867	16.1364	0	22	0.985119	0.384199
SNRPCP1	SNRPCP1	1.52381	0.563158	0.65625	false	0	0	2	1070	20	0.0477819	16.65	0	20	0.983631	0.396429
LINC01522	LINC01522	1.59524	0.794118	0.626866	false	0	0	2	488	17	0.0137593	21	0	17	0.981399	0.5
ENSG00000236055	ENSG00000236055	1.30952	0.428571	0.763636	false	0	0	2	1562	29	0.0924101	14.7586	0	29	0.990327	0.351396
LINC00494	LINC00494	1.45238	0.55336	0.688525	false	0	0	2	1424	23	0.0650201	16.9565	0	23	0.985863	0.403727
AL138749.1	AL138749.1	1.45238	0.537549	0.688525	false	0	0	2	1288	23	0.0629681	16.3913	0	23	0.985863	0.390269
AC099850.1	AC099850.1	1.66667	0.912088	0.6	false	0	0	2	82	14	0.00210205	22.9286	0	14	0.979167	0.545918
AC026785.1	AC026785.1	1.47619	0.558442	0.677419	false	0	0	2	1258	22	0.0556238	16.7727	0	22	0.985119	0.399351
DRD1	DRD1	1.47619	0.619048	0.677419	false	0	0	2	932	22	0.0421126	17.8636	0	22	0.985119	0.425325	Molecular transducer activity
DSCAM	DSCAM	1.47619	0.619048	0.677419	false	0	0	2	794	22	0.0658058	18.0455	0	22	0.985119	0.439024	Biding
CA4	CA4	1.40476	0.546667	0.711864	false	0	0	2	1074	25	0.0456254	16.72	0	25	0.987351	0.398095	Metabolite interconversion enzyme
IL2RB	IL2RB	1.64286	0.942857	0.608696	false	0	0	2	12	15	0.000593986	22.9333	0	15	0.979911	0.546032	Biding

## Sheet: Hoja2
fromNode	toNode	Correlation
IL2RB	CA4	0.0736249
IL2RB	DSCAM	0.0605983
IL2RB	DRD1	0.0661112
IL2RB	AC026785.1	0.056643
IL2RB	AC099850.1	0.0450415
IL2RB	AL138749.1	0.0716602
IL2RB	LINC00494	0.0725785
IL2RB	ENSG00000236055	0.0822007
IL2RB	LINC01522	0.0550935
IL2RB	SNRPCP1	0.0515272
IL2RB	PRICKLE2-AS1	0.049039
IL2RB	AL354813.1Â	0.0570755
IL2RB	LINC00052	0.0586996
IL2RB	AC005746.1	0.0725965
IL2RB	AC005746.2	0.0751816
SGCG	CA4	0.0631117
SGCG	DSCAM	0.0614531
SGCG	DRD1	0.0450571
SGCG	AL138749.1	0.0457137
SGCG	ENSG00000236055	0.0672207
SGCG	PRICKLE2-AS1	0.0466716
SGCG	AL354813.1Â	0.0569269
SGCG	AC005746.1	0.0640276
SGCG	AC005746.2	0.0666957
SYT10	CA4	0.0665472
SYT10	DSCAM	0.0480843
SYT10	AL022313.1	0.0560047
SYT10	ENSG00000236055	0.0711865
SYT10	EEF1GP4Â	0.0507349
SYT10	PRICKLE2-AS1	0.0655975
SYT10	AL354813.1Â	0.0677534
SYT10	AC005746.1	0.0822455
SYT10	AC005746.2	0.0812439
ST8SIA4	ENSG00000236055	0.0518664
ST8SIA4	AC005746.1	0.0520571
ST8SIA4	AC005746.2	0.0495483
TBX2	TBX2-AS1	0.0449062
RGS22	AC005746.2	0.0453871
RGS8	DRD1	0.05761
RGS8	AC026785.1	0.0717091
RGS8	MYL6P1	0.0567037
RGS8	AL138749.1	0.0903716
RGS8	LINC00494	0.0750631
RGS8	LINC01522	0.0448092
RGS8	SNRPCP1	0.086281
RGS8	IGBP1P4	0.0653302
RGS8	LINC00052	0.046694
RGS8	ENSG00000261185	0.0938599
ASCL1	AC026785.1	0.0457299
ASCL1	AL138749.1	0.0597522
ASCL1	LINC00494	0.0516255
ASCL1	SNRPCP1	0.0517583
GLRA3	AC026785.1	0.0501992
GLRA3	AL138749.1	0.0514898
GLRA3	LINC00494	0.0500089
GLRA3	SNRPCP1	0.0540036
ADAMTS19	ADAMTS19-AS1	0.0586888
KCNJ3	DRD1	0.0462204
KCNJ3	ENSG00000236055	0.0489871
KCNJ3	AL354813.1Â	0.0452818
KCNJ3	AC005746.1	0.0559344
KCNJ3	AC005746.2	0.0525301
PSMD6	CA4	0.0445053
PSMD6	ENSG00000236055	0.0456741
PSMD6	AC005746.2	0.0475377
CA4	DSCAM	0.0925787
CA4	DRD1	0.0886664
CA4	AC026785.1	0.0787572
CA4	AL022313.1	0.088681
CA4	AC099850.1	0.0748949
CA4	AL138749.1	0.0834583
CA4	AF127577.3	0.0503272
CA4	LINC00494	0.0885998
CA4	ENSG00000236055	0.129355
CA4	LINC01522	0.0732958
CA4	SNRPCP1	0.0697208
CA4	EEF1GP4Â	0.0744005
CA4	PRICKLE2-AS1	0.0986737
CA4	PSMC1P7	0.045695
CA4	NBPF5P	0.0485496
CA4	AL354813.1Â	0.0998358
CA4	AC020891.2	0.0748832
CA4	LINC00052	0.0843891
CA4	AC005746.1	0.122402
CA4	AC005746.2	0.130057
CA4	AC025048.4Â	0.0649858
DSCAM	DRD1	0.0753003
DSCAM	AC026785.1	0.0704189
DSCAM	AL022313.1	0.0601966
DSCAM	AC099850.1	0.0587967
DSCAM	AL138749.1	0.0753266
DSCAM	LINC00494	0.0757877
DSCAM	ENSG00000236055	0.0950986
DSCAM	LINC01522	0.0605983
DSCAM	SNRPCP1	0.0641278
DSCAM	EEF1GP4Â	0.0537339
DSCAM	PRICKLE2-AS1	0.0693979
DSCAM	AL354813.1Â	0.0724232
DSCAM	MAP1LC3B2	0.0454451
DSCAM	AC020891.2	0.0584572
DSCAM	LINC00052	0.0695389
DSCAM	AC005746.1	0.0903908
DSCAM	AC005746.2	0.093513
DSCAM	AC025048.4Â	0.0476325
RPRM	PRICKLE2-AS1	0.0484013
RPRM	AC005746.2	0.0463836
DRD1	AC026785.1	0.11255
DRD1	AC099850.1	0.0548482
DRD1	MYL6P1	0.0701372
DRD1	AL138749.1	0.114542
DRD1	AL034418.1	0.0527946
DRD1	LINC00494	0.121737
DRD1	ENSG00000236055	0.0980802
DRD1	LINC01522	0.0952589
DRD1	SNRPCP1	0.113271
DRD1	PRICKLE2-AS1	0.0529719
DRD1	IGBP1P4	0.0503013
DRD1	AL354813.1Â	0.0685937
DRD1	LINC00052	0.0845445
DRD1	ENSG00000261185	0.0641549
DRD1	AC005746.1	0.0858703
DRD1	AC005746.2	0.090323
AC026785.1	AC099850.1	0.0484705
AC026785.1	MYL6P1	0.0718052
AC026785.1	AL138749.1	0.152424
AC026785.1	AL034418.1	0.0564444
AC026785.1	LINC00494	0.137923
AC026785.1	ENSG00000236055	0.0859805
AC026785.1	LINC01522	0.0856424
AC026785.1	SNRPCP1	0.13737
AC026785.1	IGBP1P4	0.0666327
AC026785.1	AB015752.1Â	0.0502004
AC026785.1	AL354813.1Â	0.0485988
AC026785.1	LINC00052	0.0934601
AC026785.1	ENSG00000261185	0.0812712
AC026785.1	AC005746.1	0.0629849
AC026785.1	AC005746.2	0.0690957
AL022313.1	AC099850.1	0.051552
AL022313.1	ENSG00000236055	0.0919906
AL022313.1	EEF1GP4Â	0.0963638
AL022313.1	PRICKLE2-AS1	0.103762
AL022313.1	PSMC1P7	0.0721629
AL022313.1	NBPF5P	0.0622948
AL022313.1	AL354813.1Â	0.0862224
AL022313.1	AC020891.2	0.0513339
AL022313.1	AC005746.1	0.105387
AL022313.1	AC005746.2	0.10847
AC099850.1	AL138749.1	0.0515512
AC099850.1	LINC00494	0.0534007
AC099850.1	ENSG00000236055	0.0803087
AC099850.1	PRICKLE2-AS1	0.0589255
AC099850.1	AL354813.1Â	0.0626058
AC099850.1	LINC00052	0.0520854
AC099850.1	AC005746.1	0.0774806
AC099850.1	AC005746.2	0.0784685
MYL6P1	AL138749.1	0.0914152
MYL6P1	LINC00494	0.0822226
MYL6P1	LINC01522	0.0543618
MYL6P1	SNRPCP1	0.0700597
MYL6P1	LINC00052	0.0478659
MYL6P1	ENSG00000261185	0.0643106
AL138749.1	AL034418.1	0.0712429
AL138749.1	LINC00494	0.145428
AL138749.1	ENSG00000236055	0.091004
AL138749.1	LINC01522	0.0923565
AL138749.1	SNRPCP1	0.168861
AL138749.1	IGBP1P4	0.0833603
AL138749.1	AB015752.1Â	0.0658153
AL138749.1	AL354813.1Â	0.0541859
AL138749.1	LINC00052	0.0985351
AL138749.1	ENSG00000261185	0.102752
AL138749.1	AC005746.1	0.0685004
AL138749.1	AC005746.2	0.075074
AL034418.1	LINC00494	0.0669269
AL034418.1	SNRPCP1	0.0618483
AL034418.1	LINC00052	0.0451197
AF127577.3	ENSG00000236055	0.0539905
AF127577.3	PRICKLE2-AS1	0.0448816
AF127577.3	AL354813.1Â	0.0485028
AF127577.3	AC005746.1	0.0582824
AF127577.3	AC005746.2	0.0579113
GNAS-AS1	AL132655.1Â	0.065273
GNAS-AS1	AL132655.2	0.0677861
LINC00494	ENSG00000236055	0.0962062
LINC00494	LINC01522	0.100456
LINC00494	SNRPCP1	0.148801
LINC00494	PRICKLE2-AS1	0.0451513
LINC00494	IGBP1P4	0.0703688
LINC00494	AB015752.1Â	0.0554744
LINC00494	AL354813.1Â	0.0600951
LINC00494	LINC00052	0.0983736
LINC00494	ENSG00000261185	0.0854001
LINC00494	AC005746.1	0.0757994
LINC00494	AC005746.2	0.0821153
ENSG00000236055	LINC01522	0.0808913
ENSG00000236055	SNRPCP1	0.0760711
ENSG00000236055	EEF1GP4Â	0.0763259
ENSG00000236055	PRICKLE2-AS1	0.104241
ENSG00000236055	PSMC1P7	0.0478215
ENSG00000236055	NBPF5P	0.0498643
ENSG00000236055	AL354813.1Â	0.0937871
ENSG00000236055	AC020891.2	0.0799945
ENSG00000236055	AC118658.1	0.0457125
ENSG00000236055	LINC00052	0.0895441
ENSG00000236055	AL354993.2	0.0447999
ENSG00000236055	AC005746.1	0.11532
ENSG00000236055	AC005746.2	0.119166
ENSG00000236055	AC025048.4Â	0.0675011
AL732372.1	AC005746.1	0.0541038
AL732372.1	AC005746.2	0.049436
LINC01522	SNRPCP1	0.0860324
LINC01522	PRICKLE2-AS1	0.0457332
LINC01522	AL354813.1Â	0.0596067
LINC01522	LINC00052	0.0699703
LINC01522	ENSG00000261185	0.0481025
LINC01522	AC005746.1	0.0744213
LINC01522	AC005746.2	0.0772099
SNRPCP1	IGBP1P4	0.0720087
SNRPCP1	AB015752.1Â	0.0568039
SNRPCP1	LINC00052	0.0969763
SNRPCP1	ENSG00000261185	0.0978516
SNRPCP1	AC005746.1	0.0503143
SNRPCP1	AC005746.2	0.0566449
EEF1GP4Â	PRICKLE2-AS1	0.091928
EEF1GP4Â	PSMC1P7	0.085302
EEF1GP4Â	NBPF5P	0.0517859
EEF1GP4Â	AL354813.1Â	0.0755461
EEF1GP4Â	AC020891.2	0.0475858
EEF1GP4Â	AC005746.1	0.093821
EEF1GP4Â	AC005746.2	0.0947287
PRICKLE2-AS1	PSMC1P7	0.0580858
PRICKLE2-AS1	NBPF5P	0.0610241
PRICKLE2-AS1	AL354813.1Â	0.0904394
PRICKLE2-AS1	AC020891.2	0.0682928
PRICKLE2-AS1	LINC00052	0.0501229
PRICKLE2-AS1	AC005746.1	0.111024
PRICKLE2-AS1	AC005746.2	0.117064
PRICKLE2-AS1	AC025048.4Â	0.0525725
PSMC1P7	AL354813.1Â	0.0490905
PSMC1P7	AC005746.1	0.0620619
PSMC1P7	AC005746.2	0.0601233
NBPF5P	AL354813.1Â	0.0467729
NBPF5P	AC005746.1	0.0570792
NBPF5P	AC005746.2	0.060048
AC112206.2	AC005746.1	0.0447252
IGBP1P4	ENSG00000261185	0.0710422
AL354813.1Â	AC020891.2	0.0628279
AL354813.1Â	LINC00052	0.0595227
AL354813.1Â	AC005746.1	0.0989456
AL354813.1Â	AC005746.2	0.0986179
AL354813.1Â	AC025048.4Â	0.0516973
AC020891.2	AC005746.1	0.0807142
AC020891.2	AC005746.2	0.0844987
AC118658.1	AC005746.1	0.0476933
AC118658.1	AC005746.2	0.0457826
LINC00052	ENSG00000261185	0.0529477
LINC00052	AC005746.1	0.074929
LINC00052	AC005746.2	0.0794763
AL354993.2	AC005746.1	0.049072
AL354993.2	AC005746.2	0.0487344
AC005746.1	AC005746.2	0.10955
AC005746.1	AC025048.4Â	0.0678321
AC005746.2	AC025048.4Â	0.0696691
AL132655.1Â	AL132655.2	0.0712438
