# Supplementary material for: Identification of modules and key genes associated with breast cancer subtypes through network analysis
Source: Sci Rep. 2024 May 29;14:12350. doi: 10.1038/s41598-024-61908-4 (PMC11137066; doi:10.1038/s41598-024-61908-4)
Supplement: Supplementary file 17 — Supplementary Table 12. [file 41598_2024_61908_MOESM17_ESM.xlsx]

## Sheet: Luminal B
Supplementary Table S12. Features of Luminal B network.
shared name	Name	Average Shortest Path Length	Clustering Coefficient	Closeness Centrality	IsSingleNode	Partner of Multi Edged Node Pairs	Self Loops	Eccentricity	Stress	Degree	Betweenness Centrality	Neighborhood Connectivity	Number of Directed Edges	Number of undirected edges	Radiality	Topological Coefficient	Functions
LRRC37A7P	LRRC37A7P	1	0	1	false	0	0	1	0	1	0	1	0	1	1	0
AC017100.2	AC017100.2	1	0	1	false	0	0	1	0	1	0	1	0	1	1	0
AC008592.3	AC008592.3	2.11905	0	0.47191	false	0	0	3	0	1	0	36	0	1	0.968915	0
SEC62-AS1	SEC62-AS1	2.11905	0	0.47191	false	0	0	3	0	1	0	36	0	1	0.968915	0
AC092620.1	AC092620.1	2.11905	0	0.47191	false	0	0	3	0	1	0	36	0	1	0.968915	0
AL163636.2	AL163636.2	1	1	1	false	0	0	1	0	2	0	2	0	2	1	1
RNASE4	RNASE4	1	1	1	false	0	0	1	0	2	0	2	0	2	1	1
ANG	ANG	1	1	1	false	0	0	1	0	2	0	2	0	2	1	1	Catalytic activity
ALOX15B	ALOX15B	2.59524	0	0.385321	false	0	0	4	0	1	0	18	0	1	0.955688	0	Catalytic activity
AC087783.2	AC087783.2	2.07143	1	0.482759	false	0	0	3	0	2	0	34	0	2	0.970238	0.918919
AC108472.1	AC108472.1	2.07143	1	0.482759	false	0	0	3	0	2	0	34	0	2	0.970238	0.918919
SLC5A11	SLC5A11	2.07143	1	0.482759	false	0	0	3	0	2	0	34	0	2	0.970238	0.918919	Transporter activity
C5orf66-AS1	C5orf66-AS1	2	1	0.5	false	0	0	3	0	5	0	27.2	0	5	0.972222	0.735135
CLIC6	CLIC6	2.02381	1	0.494118	false	0	0	3	0	4	0	30	0	4	0.971561	0.810811
CXCL14	CXCL14	2.7381	0	0.365217	false	0	0	4	0	1	0	12	0	1	0.95172	0
ADGRG7	ADGRG7	2.09524	1	0.477273	false	0	0	3	0	2	0	30.5	0	2	0.969577	0.847222	Molecular transducer activity
KIAA0319	KIAA0319	2.45238	0	0.407767	false	0	0	4	0	1	0	23	0	1	0.959656	0
REG4	REG4	2.11905	0	0.47191	false	0	0	3	0	1	0	36	0	1	0.968915	0	Molecular transducer activity
GSTM1	GSTM1	2.92857	0	0.341463	false	0	0	4	0	1	0	6	0	1	0.946429	0	Catalytic activity
ADCY4	ADCY4	2.19048	1	0.456522	false	0	0	3	0	2	0	28.5	0	2	0.966931	0.890625	Catalytic activity
AC000032.1	AC000032.1	1.95238	0.666667	0.512195	false	0	0	3	300	6	0.047619	24.3333	0	6	0.973545	0.653153
SMIM34A	SMIM34A	1.85714	1	0.538462	false	0	0	3	0	10	0	25.5	0	10	0.97619	0.671053
HPD	HPD	1.97619	1	0.506024	false	0	0	3	0	6	0	28	0	6	0.972884	0.756757	Catalytic activity
SPACA4	SPACA4	1	0	1	false	0	0	1	0	1	0	1	0	1	1	0
FAM83E	FAM83E	1	0	1	false	0	0	1	0	1	0	1	0	1	1	0
ITM2A	ITM2A	2.07143	1	0.482759	false	0	0	3	0	2	0	34	0	2	0.970238	0.918919	Biding
ENSG00000261962	ENSG00000261962	1.61905	0.928105	0.617647	false	0	0	3	24	18	0.00105402	22.1111	0	18	0.982804	0.552778
AC026462.3	AC026462.3	1.71429	1	0.583333	false	0	0	3	0	14	0	23.8571	0	14	0.980159	0.596429
AL096870.1	AL096870.1	1.7619	1	0.567568	false	0	0	3	0	13	0	24.6923	0	13	0.978836	0.633136
AC034206.1	AC034206.1	1.7619	0.833333	0.567568	false	0	0	3	384	12	0.047619	23.9167	0	12	0.978836	0.611111
RPL13AP2	RPL13AP2	1.47619	0.766798	0.677419	false	0	0	3	158	23	0.0083969	19.6522	0	23	0.986772	0.479321
AC073850.1	AC073850.1	2.40476	1	0.415842	false	0	0	4	0	2	0	23.5	0	2	0.960979	0.979167
AL033519.3	AL033519.3	1.14286	0.34127	0.875	false	0	0	2	1092	36	0.324192	13.1667	0	36	0.996032	0.343567
KRT8P43	KRT8P43	1.47619	0.731225	0.677419	false	0	0	3	280	23	0.053977	19.2609	0	23	0.986772	0.480435
BX546450.1	BX546450.1	1.7619	1	0.567568	false	0	0	3	0	13	0	25.0769	0	13	0.978836	0.642998
ENSG00000213165	ENSG00000213165	1.7619	1	0.567568	false	0	0	3	0	13	0	24.6923	0	13	0.978836	0.633136
SFTA2	SFTA2	1.42857	0.666667	0.7	false	0	0	3	264	25	0.0289544	18.32	0	25	0.988095	0.446829	Disease-susceptibility for panbronchiolitis
WASIR1	WASIR1	1.35714	0.598291	0.736842	false	0	0	2	416	27	0.0396396	17.3704	0	27	0.990079	0.41358
LIPM	LIPM	1.45238	0.706522	0.688525	false	0	0	3	290	24	0.0322064	18.875	0	24	0.987434	0.460366
TRH	TRH	1.61905	0.849673	0.617647	false	0	0	3	294	18	0.0481296	21.4444	0	18	0.982804	0.548433
MS4A15	MS4A15	1.2381	0.433468	0.807692	false	0	0	2	768	32	0.142427	14.8125	0	32	0.993386	0.352679	Signal transduction
PPP2R2B	PPP2R2B	1.71429	1	0.583333	false	0	0	3	0	14	0	24.5714	0	14	0.980159	0.614286	Molecular function regulator
FUT6	FUT6	1.66667	0.866667	0.6	false	0	0	3	44	16	0.00406504	22.4375	0	16	0.981481	0.560937
FAM81B	FAM81B	1.80952	1	0.552632	false	0	0	3	0	11	0	25.7273	0	11	0.977513	0.659674
PAMR1	PAMR1	1.40476	0.61	0.711864	false	0	0	2	370	25	0.0479551	17.68	0	25	0.988757	0.420952	Proliferation inhibitor
CHAD	CHAD	1.69048	0.990476	0.591549	false	0	0	3	2	15	8.296e-05	23.8667	0	15	0.98082	0.596667
CRISP2	CRISP2	1.52381	0.796537	0.65625	false	0	0	3	106	22	0.00553026	20.0455	0	22	0.98545	0.501136
TTR	TTR	1.40476	0.676667	0.711864	false	0	0	2	304	25	0.0241925	18.48	0	25	0.988757	0.44	Transporter activity
VNN2	VNN2	1.47619	0.750988	0.677419	false	0	0	3	170	23	0.010423	19.4783	0	23	0.986772	0.47508
CAPN6	CAPN6	1.47619	0.735178	0.677419	false	0	0	3	256	23	0.029006	19.3043	0	23	0.986772	0.470838	Catalytic activity

## Sheet: Hoja2
fromNode	toNode	correlation
CAPN6	VNN2	0.0764819
CAPN6	TTR	0.0917323
CAPN6	CRISP2	0.0781193
CAPN6	CHAD	0.0494727
CAPN6	PAMR1	0.0744665
CAPN6	FAM81B	0.0461568
CAPN6	FUT6	0.0680013
CAPN6	PPP2R2B	0.0618507
CAPN6	MS4A15	0.0931731
CAPN6	TRH	0.049834
CAPN6	LIPM	0.0836121
CAPN6	WASIR1	0.091382
CAPN6	SFTA2	0.0915823
CAPN6	ENSG00000213165	0.0670437
CAPN6	BX546450.1	0.0509618
CAPN6	KRT8P43	0.0699019
CAPN6	AL033519.3	0.10317
CAPN6	AC073850.1	0.0475283
CAPN6	RPL13AP2	0.0948799
CAPN6	AC034206.1	0.0512384
CAPN6	AL096870.1	0.0550938
CAPN6	AC026462.3	0.0495835
CAPN6	ENSG00000261962	0.0733094
ITM2A	MS4A15	0.0458957
ITM2A	AL033519.3	0.0457324
FAM83E	SPACA4	0.0585765
VNN2	TTR	0.0900138
VNN2	CRISP2	0.0739552
VNN2	CHAD	0.0430746
VNN2	PAMR1	0.0681906
VNN2	FAM81B	0.0454409
VNN2	FUT6	0.0658339
VNN2	PPP2R2B	0.0575272
VNN2	HPD	0.0456913
VNN2	MS4A15	0.0926283
VNN2	TRH	0.0457742
VNN2	LIPM	0.0693683
VNN2	WASIR1	0.0928014
VNN2	SFTA2	0.0867632
VNN2	ENSG00000213165	0.0475696
VNN2	BX546450.1	0.05097
VNN2	KRT8P43	0.0672497
VNN2	AL033519.3	0.102087
VNN2	RPL13AP2	0.0834368
VNN2	AC034206.1	0.0512324
VNN2	AL096870.1	0.0437016
VNN2	AC026462.3	0.0434721
VNN2	ENSG00000261962	0.0726055
TTR	CRISP2	0.0868158
TTR	CHAD	0.0518892
TTR	PAMR1	0.0845768
TTR	FAM81B	0.0560368
TTR	FUT6	0.077143
TTR	PPP2R2B	0.0737466
TTR	HPD	0.0497431
TTR	MS4A15	0.11334
TTR	TRH	0.0624775
TTR	LIPM	0.0839686
TTR	WASIR1	0.112742
TTR	SFTA2	0.103657
TTR	ENSG00000213165	0.0601935
TTR	BX546450.1	0.0592389
TTR	KRT8P43	0.0811717
TTR	AL033519.3	0.122601
TTR	SMIM34A	0.0486025
TTR	RPL13AP2	0.105718
TTR	AC034206.1	0.0618457
TTR	AL096870.1	0.0572232
TTR	AC000032.1	0.0431501
TTR	AC026462.3	0.0586088
TTR	ENSG00000261962	0.0896696
CRISP2	CHAD	0.0532649
CRISP2	PAMR1	0.0737542
CRISP2	FAM81B	0.0468644
CRISP2	FUT6	0.0610814
CRISP2	PPP2R2B	0.0513247
CRISP2	MS4A15	0.0930468
CRISP2	TRH	0.056146
CRISP2	LIPM	0.0825063
CRISP2	WASIR1	0.0922401
CRISP2	SFTA2	0.0883176
CRISP2	ENSG00000213165	0.0468422
CRISP2	BX546450.1	0.0477507
CRISP2	KRT8P43	0.0739855
CRISP2	AL033519.3	0.107249
CRISP2	SMIM34A	0.0481092
CRISP2	RPL13AP2	0.075062
CRISP2	AL096870.1	0.0446406
CRISP2	AC026462.3	0.0532936
CRISP2	ENSG00000261962	0.0675579
ADCY4	PAMR1	0.0451348
ADCY4	MS4A15	0.0435164
GSTM1	AC000032.1	0.0579182
REG4	AL033519.3	0.0431005
CHAD	PAMR1	0.0435498
CHAD	MS4A15	0.0501355
CHAD	TRH	0.0442225
CHAD	LIPM	0.0539137
CHAD	WASIR1	0.0484698
CHAD	SFTA2	0.0555253
CHAD	KRT8P43	0.0482593
CHAD	AL033519.3	0.0579712
CHAD	RPL13AP2	0.0512132
CHAD	AC026462.3	0.0437263
CHAD	ENSG00000261962	0.0460296
KIAA0319	KRT8P43	0.0432892
ADGRG7	SFTA2	0.0438992
ADGRG7	AL033519.3	0.0467533
CXCL14	AC034206.1	0.0468774
PAMR1	FUT6	0.0891207
PAMR1	PPP2R2B	0.0627288
PAMR1	CLIC6	0.0667508
PAMR1	MS4A15	0.110947
PAMR1	TRH	0.0558221
PAMR1	LIPM	0.071801
PAMR1	WASIR1	0.108043
PAMR1	SFTA2	0.0832518
PAMR1	ENSG00000213165	0.0525114
PAMR1	BX546450.1	0.0452221
PAMR1	KRT8P43	0.0644036
PAMR1	AL033519.3	0.106105
PAMR1	SMIM34A	0.0462677
PAMR1	RPL13AP2	0.0815044
PAMR1	C5orf66-AS1Â	0.0614484
PAMR1	AC034206.1	0.0571223
PAMR1	AL096870.1	0.0604408
PAMR1	AC000032.1	0.0505509
PAMR1	ENSG00000261962	0.0651754
FAM81B	MS4A15	0.056358
FAM81B	LIPM	0.0453475
FAM81B	WASIR1	0.0532766
FAM81B	SFTA2	0.0495115
FAM81B	KRT8P43	0.0466461
FAM81B	AL033519.3	0.0607508
FAM81B	RPL13AP2	0.0443162
FUT6	MS4A15	0.0976045
FUT6	TRH	0.0472774
FUT6	LIPM	0.063944
FUT6	WASIR1	0.101024
FUT6	SFTA2	0.07597
FUT6	KRT8P43	0.05747
FUT6	AL033519.3	0.0971571
FUT6	SMIM34A	0.0431123
FUT6	RPL13AP2	0.0602241
FUT6	C5orf66-AS1Â	0.0589001
FUT6	ENSG00000261962	0.0582716
PPP2R2B	MS4A15	0.0870138
PPP2R2B	TRH	0.0458319
PPP2R2B	LIPM	0.0566681
PPP2R2B	WASIR1	0.0838116
PPP2R2B	SFTA2	0.0647237
PPP2R2B	KRT8P43	0.0599635
PPP2R2B	AL033519.3	0.0854218
PPP2R2B	RPL13AP2	0.0596124
PPP2R2B	ENSG00000261962	0.0552666
HPD	MS4A15	0.0525525
HPD	WASIR1	0.0527488
HPD	SFTA2	0.0468709
HPD	AL033519.3	0.0559728
SLC5A11	MS4A15	0.0436828
SLC5A11	AL033519.3	0.0481289
CLIC6	MS4A15	0.0651392
CLIC6	WASIR1	0.0616113
CLIC6	AL033519.3	0.0557344
MS4A15	TRH	0.0575069
MS4A15	LIPM	0.0846731
MS4A15	WASIR1	0.119049
MS4A15	SFTA2	0.110583
MS4A15	ENSG00000213165	0.0651705
MS4A15	BX546450.1	0.0611809
MS4A15	KRT8P43	0.0844579
MS4A15	AL033519.3	0.126387
MS4A15	AC108472.1	0.0439072
MS4A15	SMIM34A	0.0579592
MS4A15	RPL13AP2	0.110454
MS4A15	C5orf66-AS1Â	0.0582067
MS4A15	AC034206.1	0.0764439
MS4A15	AL096870.1	0.0705534
MS4A15	AC000032.1	0.0645043
MS4A15	AC026462.3	0.0582987
MS4A15	ENSG00000261962	0.0900573
MS4A15	AC087783.2	0.0443649
TRH	LIPM	0.0555888
TRH	ALOX15B	0.0469998
TRH	WASIR1	0.060459
TRH	SFTA2	0.0584628
TRH	KRT8P43	0.0522668
TRH	AL033519.3	0.0673563
TRH	RPL13AP2	0.0566229
TRH	AC026462.3	0.0545553
TRH	ENSG00000261962	0.0509408
LIPM	WASIR1	0.0818953
LIPM	SFTA2	0.0882806
LIPM	ENSG00000213165	0.0615439
LIPM	BX546450.1	0.0463252
LIPM	KRT8P43	0.0687815
LIPM	AL033519.3	0.0965721
LIPM	AC073850.1	0.045387
LIPM	SMIM34A	0.0469889
LIPM	RPL13AP2	0.0884878
LIPM	AC034206.1	0.0467202
LIPM	AL096870.1	0.0510009
LIPM	AC026462.3	0.0593282
LIPM	ENSG00000261962	0.0695765
WASIR1	SFTA2	0.111578
WASIR1	ENSG00000213165	0.0623341
WASIR1	BX546450.1	0.0618057
WASIR1	KRT8P43	0.0820861
WASIR1	AL033519.3	0.125744
WASIR1	SMIM34A	0.05498
WASIR1	RPL13AP2	0.108231
WASIR1	C5orf66-AS1Â	0.0631879
WASIR1	AC034206.1	0.0693295
WASIR1	AL096870.1	0.0669072
WASIR1	AC000032.1	0.0619606
WASIR1	AC026462.3	0.056753
WASIR1	ENSG00000261962	0.0902347
SFTA2	ENSG00000213165	0.0563467
SFTA2	BX546450.1	0.0582372
SFTA2	KRT8P43	0.079968
SFTA2	AL033519.3	0.124917
SFTA2	SMIM34A	0.0483602
SFTA2	RPL13AP2	0.100676
SFTA2	AC034206.1	0.0561846
SFTA2	AL096870.1	0.0531658
SFTA2	AC026462.3	0.0554952
SFTA2	ENSG00000261962	0.0789725
ENSG00000213165	KRT8P43	0.0491613
ENSG00000213165	AL033519.3	0.0702168
ENSG00000213165	RPL13AP2	0.0530912
ENSG00000213165	AL096870.1	0.0486976
ANG	RNASE4	0.095061
ANG	AL163636.2Â	0.110192
BX546450.1	KRT8P43	0.0481301
BX546450.1	AL033519.3	0.0679743
BX546450.1	RPL13AP2	0.0482904
BX546450.1	ENSG00000261962	0.0452976
KRT8P43	AL033519.3	0.0912137
KRT8P43	RPL13AP2	0.077275
KRT8P43	AC034206.1	0.0493007
KRT8P43	AL096870.1	0.0452807
KRT8P43	AC026462.3	0.0512417
KRT8P43	ENSG00000261962	0.0734193
AL033519.3	AC108472.1	0.0453044
AL033519.3	AC092620.1	0.045149
AL033519.3	SEC62-AS1	0.0434123
AL033519.3	SMIM34A	0.0589616
AL033519.3	RPL13AP2	0.123143
AL033519.3	C5orf66-AS1Â	0.0545178
AL033519.3	AC034206.1	0.0711053
AL033519.3	AC008592.3	0.0456515
AL033519.3	AL096870.1	0.0685806
AL033519.3	AC000032.1	0.0544081
AL033519.3	AC026462.3	0.0684538
AL033519.3	ENSG00000261962	0.0987764
AL033519.3	AC087783.2	0.0448411
SMIM34A	RPL13AP2	0.0457867
RPL13AP2	AC034206.1	0.0509144
RPL13AP2	AL096870.1	0.0488253
RPL13AP2	AC026462.3	0.0523563
RPL13AP2	ENSG00000261962	0.0717808
RNASE4	AL163636.2Â	0.0812536
AC026462.3	ENSG00000261962	0.0441672
AC017100.2	LRRC37A7P	0.065912
