# Supplementary material for: Identification of modules and key genes associated with breast cancer subtypes through network analysis
Source: Sci Rep. 2024 May 29;14:12350. doi: 10.1038/s41598-024-61908-4 (PMC11137066; doi:10.1038/s41598-024-61908-4)
Supplement: Supplementary file 18 — Supplementary Table 13. [file 41598_2024_61908_MOESM18_ESM.xlsx]

## Sheet: Her2ampl
Supplementary Table S13. Features of Her2ampl network.
shared name	Name	Average Shortest Path Length	Clustering Coefficient	Closeness Centrality	IsSingleNode	Partner of Multi Edged Node Pairs	Self Loops	Eccentricity	Stress	Degree	Betweenness Centrality	Neighborhood Connectivity	Number of Directed Edges	Number of undirected edges	Radiality	Topological Coefficient	Function
AC108449.3	AC108449.3	1	0	1	false	0	0	1	0	1	0	1	0	1	1	0	ATP-dependent
KIF13B	KIF13B	1	0	1	false	0	0	1	0	1	0	1	0	1	1	0	Catalytic activity
AC103702.2	AC103702.2	1	0	1	false	0	0	1	0	1	0	1	0	1	1	0
HOXB2	HOXB2	1	0	1	false	0	0	1	0	1	0	1	0	1	1	0
AC093004.2	AC093004.2	2.48889	0.7	0.401786	false	0	0	4	6	5	0.0010101	10	0	5	0.953472	0.47619
RPL3P1	RPL3P1	2.26667	0	0.441176	false	0	0	3	0	1	0	32	0	1	0.960417	0
RP11-480I12.5	RP11-480I12.5	2.08889	0.9	0.478723	false	0	0	3	26	5	0.00160407	15.4	0	5	0.965972	0.427778
CIB3	CIB3	2.22222	1	0.45	false	0	0	3	0	2	0	20.5	0	2	0.961806	0.621212
AC009063.2	AC009063.2	2	0.7	0.5	false	0	0	3	88	5	0.0072221	17.8	0	5	0.96875	0.445
AC005077.1	AC005077.1	2.13333	1	0.46875	false	0	0	3	0	3	0	21	0	3	0.964583	0.583333
EFCAB4B	EFCAB4B	2.42222	0	0.412844	false	0	0	3	0	1	0	25	0	1	0.955556	0
PSCA	PSCA	2.4	0	0.416667	false	0	0	4	14	2	0.000687939	16	0	2	0.95625	0.6
DUSP4	DUSP4	2.15556	1	0.463918	false	0	0	3	0	2	0	28.5	0	2	0.963889	0.791667	Catalytic activity
LRRC31	LRRC31	2.15556	1	0.463918	false	0	0	3	0	2	0	28.5	0	2	0.963889	0.791667
CLEC3A	CLEC3A	2.68889	1	0.371901	false	0	0	4	0	2	0	12.5	0	2	0.947222	0.78125	Multicellular organismal process
RASD1	RASD1	2.57778	0	0.387931	false	0	0	4	0	1	0	21	0	1	0.950694	0
AC005077.3	AC005077.3	1.97778	0.6	0.505618	false	0	0	3	70	6	0.00776335	15	0	6	0.969444	0.375
NCALD	NCALD	2.42222	0	0.412844	false	0	0	3	0	1	0	25	0	1	0.955556	0	Biological regulation
TOX3	TOX3	3.08889	0	0.323741	false	0	0	4	0	1	0	3	0	1	0.934722	0	Biding
CRYM	CRYM	2.11111	0.333333	0.473684	false	0	0	3	212	3	0.0444444	19.3333	0	3	0.965278	0.527778
CEACAM6	CEACAM6	2.02222	0.666667	0.494505	false	0	0	3	36	4	0.0035089	18	0	4	0.968056	0.45
SCGN	SCGN	2.42222	0	0.412844	false	0	0	3	0	1	0	25	0	1	0.955556	0	Biding
RP11-486M23.1	RP11-486M23.1	1.86667	0.821429	0.535714	false	0	0	3	42	8	0.00223582	16.625	0	8	0.972917	0.386628
FAM177B	FAM177B	2.04444	1	0.48913	false	0	0	3	0	5	0	17.8	0	5	0.967361	0.468421
AL121901.20	AL121901.20	2.06667	1	0.483871	false	0	0	3	0	4	0	19.75	0	4	0.966667	0.519737
GPR98	GPR98	1.93333	0.777778	0.517241	false	0	0	3	92	9	0.00487195	14.6667	0	9	0.970833	0.376068
HMGCS2	HMGCS2	1.75556	0.564103	0.56962	false	0	0	3	308	13	0.0230714	12.9231	0	13	0.976389	0.300537	Catalytic activity
BPIFB1	BPIFB1	1.86667	0.472727	0.535714	false	0	0	3	414	11	0.0455238	11.8182	0	11	0.972917	0.300699
SCGB2A1	SCGB2A1	2.44444	0.785714	0.409091	false	0	0	4	16	8	0.00117003	10.875	0	8	0.954861	0.572368	Signaling
SCGB1D2	SCGB1D2	2.46667	0.857143	0.405405	false	0	0	4	8	7	0.000547138	11.2857	0	7	0.954167	0.593985
FMOD	FMOD	1.82222	0.688889	0.54878	false	0	0	3	246	10	0.0153173	14.9	0	10	0.974306	0.346512
BPIFB2	BPIFB2	1.84444	0.551282	0.542169	false	0	0	3	234	13	0.0184072	11.6923	0	13	0.973611	0.299803
ERVE-1	ERVE-1	1.6	0.266667	0.625	false	0	0	3	966	21	0.155806	9.28571	0	21	0.98125	0.229762
AC129926.1	AC129926.1	2	0.527778	0.5	false	0	0	3	88	9	0.0116269	11	0	9	0.96875	0.305556
RP11-123B3.1	RP11-123B3.1	2.2	1	0.454545	false	0	0	3	0	3	0	18	0	3	0.9625	0.545455
RP11-5P18.4	RP11-5P18.4	1.88889	0.644444	0.529412	false	0	0	3	206	10	0.0126693	13.8	0	10	0.972222	0.345
MUC2	MUC2	2	0.694444	0.5	false	0	0	3	100	9	0.00693644	11.7778	0	9	0.96875	0.32716
IL17REL	IL17REL	2.06667	0.866667	0.483871	false	0	0	3	52	6	0.00292856	14.8333	0	6	0.966667	0.412037	Biding
SRARP	SRARP	1.84444	0.777778	0.542169	false	0	0	3	42	9	0.00248073	16.1111	0	9	0.973611	0.374677	Biological regulation
MS4A14	MS4A14	2.33333	0.866667	0.428571	false	0	0	4	4	6	0.00040404	11	0	6	0.958333	0.423077	Biological regulation
MS4A7	MS4A7	2	0.694444	0.5	false	0	0	3	100	9	0.00693644	11.7778	0	9	0.96875	0.32716	Biological regulation
BANK1	BANK1	2.08889	0.833333	0.478723	false	0	0	3	10	4	0.00113636	19.75	0	4	0.965972	0.533784	Biding
SCGB2A2	SCGB2A2	1.77778	0.549451	0.5625	false	0	0	3	422	14	0.0403092	12.1429	0	14	0.975694	0.296167	Signaling
RIPOR3	RIPOR3	1.75556	0.448718	0.56962	false	0	0	3	316	13	0.0375478	12.0769	0	13	0.976389	0.280859
LINC02292	LINC02292	2.11111	1	0.473684	false	0	0	3	0	3	0	20.6667	0	3	0.965278	0.558559
RP11-457L23.1	RP11-457L23.1	3.04444	0	0.328467	false	0	0	4	0	1	0	5	0	1	0.936111	0
TMEM86A	TMEM86A	1.28889	0.177419	0.775862	false	0	0	2	2100	32	0.392777	7.6875	0	32	0.990972	0.174006	linked to autosomal recessive congenital ichthyosis
CAPN9	CAPN9	1.44444	0.186667	0.692308	false	0	0	2	1492	25	0.27512	7.76	0	25	0.986111	0.181905	Catalytic activity
CEACAM5	CEACAM5	2.33333	0.5	0.428571	false	0	0	3	10	4	0.0016835	10	0	4	0.958333	0.384615
CEACAM7	CEACAM7	2.06667	0.4	0.483871	false	0	0	3	240	5	0.0469793	13	0	5	0.966667	0.355556	Biding

## Sheet: Hoja1
fromNode	toNode	correlation
CEACAM7	CEACAM5	0.0223187
CEACAM7	CAPN9	0.0290223
CEACAM7	TMEM86A	0.0232011
CEACAM7	RP11-457L23.1	0.0253952
CEACAM7	LINC02292	0.0254284
RIPOR3	SCGB2A2	0.0211099
RIPOR3	CAPN9	0.0236003
RIPOR3	TMEM86A	0.026644
RIPOR3	BANK1	0.0352081
RIPOR3	MS4A7	0.0251384
RIPOR3	MS4A14	0.022631
RIPOR3	SRARP	0.027002
RIPOR3	IL17REL	0.0221548
RIPOR3	MUC2	0.0285136
RIPOR3	RP11-5P18.4	0.0228196
RIPOR3	RP11-123B3.1	0.0246595
RIPOR3	AC129926.1Â	0.0325367
RIPOR3	AC061975.7	0.0242396
BPIFB2	SCGB2A2	0.0314472
BPIFB2	FMOD	0.0350119
BPIFB2	SCGB1D2	0.0267433
BPIFB2	SCGB2A1	0.0372128
BPIFB2	BPIFB1	0.0289119
BPIFB2	HMGCS2	0.0426645
BPIFB2	TMEM86A	0.031824
BPIFB2	GPR98	0.0217836
BPIFB2	AL121901.20	0.0276201
BPIFB2	FAM177B	0.0419767
BPIFB2	RP11-5P18.4	0.023235
BPIFB2	RP11-486M23.1	0.021781
BPIFB2	AC061975.7	0.0305976
SCGN	CAPN9	0.0249683
CEACAM6	CEACAM5	0.0275172
CEACAM6	BPIFB1	0.0242289
CEACAM6	CAPN9	0.0258043
CEACAM6	TMEM86A	0.0225306
CRYM	TOX3	0.0245467
CRYM	CAPN9	0.0252833
CRYM	TMEM86A	0.0234267
NCALD	CAPN9	0.0211607
CEACAM5	CAPN9	0.0298291
CEACAM5	AC005077.3	0.021848
RASD1	AC061975.7	0.0218373
SCGB2A2	FMOD	0.0292136
SCGB2A2	SCGB1D2	0.0421815
SCGB2A2	SCGB2A1	0.0391274
SCGB2A2	BPIFB1	0.0299512
SCGB2A2	HMGCS2	0.0303951
SCGB2A2	CAPN9	0.0248994
SCGB2A2	TMEM86A	0.0250339
SCGB2A2	GPR98	0.0253646
SCGB2A2	CLEC3A	0.0246852
SCGB2A2	SRARP	0.0248667
SCGB2A2	RP11-5P18.4	0.0292623
SCGB2A2	RP11-486M23.1	0.0246557
LRRC31	CAPN9	0.0213817
LRRC31	TMEM86A	0.0216513
DUSP4	CAPN9	0.0220328
DUSP4	TMEM86A	0.0235608
FMOD	SCGB1D2	0.0239044
FMOD	SCGB2A1	0.0213021
FMOD	BPIFB1	0.0277714
FMOD	HMGCS2	0.0349231
FMOD	CAPN9	0.0236042
FMOD	TMEM86A	0.0315107
FMOD	FAM177B	0.0315854
FMOD	AC061975.7	0.0242581
SCGB1D2	SCGB2A1	0.036198
SCGB1D2	BPIFB1	0.0233148
SCGB1D2	HMGCS2	0.0235655
SCGB1D2	RP11-5P18.4	0.0225786
SCGB2A1	BPIFB1	0.023445
SCGB2A1	HMGCS2	0.0302205
SCGB2A1	GPR98	0.0225327
SCGB2A1	RP11-5P18.4	0.025553
BPIFB1	HMGCS2	0.0284177
BPIFB1	CAPN9	0.0229765
BPIFB1	TMEM86A	0.0223678
BPIFB1	CLEC3A	0.0298836
BPIFB1	PSCA	0.0223935
EFCAB4B	CAPN9	0.0220599
HMGCS2	CAPN9	0.0248008
HMGCS2	TMEM86A	0.0329503
HMGCS2	GPR98	0.0254204
HMGCS2	AL121901.20	0.0232252
HMGCS2	SRARP	0.0224689
HMGCS2	FAM177B	0.0243354
HMGCS2	AC061975.7	0.028257
CAPN9	TMEM86A	0.0283029
CAPN9	BANK1	0.0247394
CAPN9	GPR98	0.0212789
CAPN9	SRARP	0.0251882
CAPN9	AC005077.3	0.0280948
CAPN9	AC005077.1	0.0261467
CAPN9	RP11-5P18.4	0.0212294
CAPN9	RP11-486M23.1	0.0277412
CAPN9	LINC02292	0.0235579
CAPN9	AC009063.2	0.0225241
CAPN9	AC061975.7	0.0230422
CIB3	TMEM86A	0.021252
CIB3	AC129926.1Â	0.0223184
TMEM86A	BANK1	0.0254761
TMEM86A	GPR98	0.0239646
TMEM86A	MS4A7	0.0216235
TMEM86A	AL121901.20	0.0268079
TMEM86A	SRARP	0.0271642
TMEM86A	RP11-480I12.5	0.0221689
TMEM86A	IL17REL	0.0218288
TMEM86A	FAM177B	0.0237903
TMEM86A	MUC2	0.0266217
TMEM86A	AC005077.3	0.0290365
TMEM86A	RPL3P1	0.0214351
TMEM86A	AC005077.1	0.0284648
TMEM86A	RP11-5P18.4	0.0243825
TMEM86A	RP11-123B3.1	0.0232481
TMEM86A	RP11-486M23.1	0.0284122
TMEM86A	LINC02292	0.02389
TMEM86A	AC009063.2	0.0231153
TMEM86A	AC129926.1Â	0.0237829
TMEM86A	AC061975.7	0.0327525
BANK1	AC129926.1Â	0.0301522
GPR98	SRARP	0.0220475
GPR98	RP11-5P18.4	0.0237824
GPR98	RP11-486M23.1	0.02192
MS4A7	MS4A14	0.0422625
MS4A7	RP11-480I12.5	0.0239976
MS4A7	IL17REL	0.0239451
MS4A7	MUC2	0.0414157
MS4A7	AC093004.2	0.0234377
MS4A7	AC129926.1Â	0.0242219
MS4A7	AC061975.7	0.0282475
MS4A14	RP11-480I12.5	0.0264069
MS4A14	MUC2	0.0350056
MS4A14	AC129926.1Â	0.0211701
MS4A14	AC061975.7	0.0248093
PSCA	AC061975.7	0.0231226
HOXB2	AC103702.2	0.0499122
AL121901.20	AC061975.7	0.0238664
SRARP	RP11-5P18.4	0.0415191
SRARP	RP11-486M23.1	0.0285416
SRARP	AC061975.7	0.0223382
RP11-480I12.5	MUC2	0.0247889
RP11-480I12.5	AC061975.7	0.0227449
IL17REL	MUC2	0.0220477
IL17REL	AC093004.2	0.0223405
IL17REL	AC061975.7	0.0281276
FAM177B	AC061975.7	0.0237041
KIF13B	AC108449.3	0.0298834
MUC2	AC093004.2	0.0238894
MUC2	AC129926.1Â	0.0261276
MUC2	AC061975.7	0.0372381
AC005077.3	AC005077.1	0.0300091
AC005077.3	AC009063.2	0.0262548
AC005077.3	AC061975.7	0.023028
AC093004.2	AC009063.2	0.0234942
AC093004.2	AC061975.7	0.0325835
RP11-5P18.4	RP11-486M23.1	0.0284373
RP11-123B3.1	AC129926.1Â	0.0236341
RP11-486M23.1	AC061975.7	0.0220771
AC009063.2	AC061975.7	0.0325412
AC129926.1Â	AC061975.7	0.0229404
