# Supplementary material for: Identification of modules and key genes associated with breast cancer subtypes through network analysis
Source: Sci Rep. 2024 May 29;14:12350. doi: 10.1038/s41598-024-61908-4 (PMC11137066; doi:10.1038/s41598-024-61908-4)
Supplement: Supplementary file 19 — Supplementary Table 14. [file 41598_2024_61908_MOESM19_ESM.xlsx]

## Sheet: Hoja1
Supplementary table S14. Hub genes in patients for each breast cancer subtype
Hub gene	Gene Function	Subtype	Adj.p.val (GSE65194)	Adj.p.val (GSE96860)	Adj.p.val (GSE52194)
IFIT3	Inhibitor of viral and cellular processes	TNBC	0.000351	4.35e-20	0.0118
ETS1	Cell death and tumorigenesis	TNBC	0.0578	6.38e-54	9.72e-12
CA4	Responsible for degradation of damaged proteins	Luminal A	1.44e-11	9.2e-26	0.0013
MS4A15	Involved in signal transduction	Luminal B	0.461	NA	0.000342
TMEM86A	Regulating keratinocyte membrane properties	Her2ampl	2.81e-05	2.68e-24	0.000146
