# Supplementary material for: Identification of modules and key genes associated with breast cancer subtypes through network analysis
Source: Sci Rep. 2024 May 29;14:12350. doi: 10.1038/s41598-024-61908-4 (PMC11137066; doi:10.1038/s41598-024-61908-4)
Supplement: Supplementary file 20 — Supplementary Table 15. [file 41598_2024_61908_MOESM20_ESM.xlsx]

## Sheet: STB S15
Supplementary Table S15. Identification of our proposed genes as biomarkers in other breast cancer studies. (***) Genes are present in the top five hub genes of our module, (**) genes in the top 50 hub genes of our module and (*) genes are present throughout our module.
Biomarker (s)	Origin (cell lines or tumor)	Type or breast cancer subtype	Mechanism (s)	Method	References
ANXA8_BasalA***	Cell lines,mouse mammary gland development	Breast cancer	Predicts poor survival in breast cancer. It can bind to some membrane phospholipids and form networks. Through these networks, annexins can function as organizers of membrane domains and as scaffolds for recruitment of proteins; Invasion	MS/MS analysis, Western Blot. Microarrays and reverse transcription-PCR. DNA microarrays and immunohistochemistry	[3,21,4]
IFI27_BasalA**	Cell lines	Breast cancer	It has the greatest inverse relationship with ERα expression/activity and contain ERα-binding sites. It is methylated in an ERα-dependent manner.	qRT-PCR assays, immunoblot analyses.	[2]
IFIT1_BasalA**	Tumor and cell lines	Breast cancer	Regulate translation initiation	Support Vector Machine Classifier, survival analysis.	[25]
PSMB9_BasalA***	Tumor	TNBC	Associated with better outcomes in TNBC patients.Metastasis to bones and liver, with increased expression.	Western blot analysis, immunofluorescence staining	[6]
SAA1_BasalA**	Patients, cell lines	Breast cancer	Related to favorable long-term survival in BC patients. Response to inﬂammation and tissue injury.	LASSO penalized Cox regression, RT-qPCR	[29]
ADAMTS6_BasalB***	Cell lines	Breast cancer	Suppresses tumor progression via the ERK signaling pathway	qPCR, Western blott	[28]
CAV1_BasalB**	Tumor, cell lines	Breast cancer	Endocytosis, transcytosis, vesicular transport, and signaling pathways as trogen receptor, EGFR, Her2/neu, TGFβ, and mTOR and represent as major drivers in mammary carcinogénesis. regulates primary breast tumor growth and spontaneous metastasis of breast cancer; cell migration.	Meta-analysis, orthotopic model of spontaneous breast cancer metastasis; DNA microarrays and immunohistochemistry	[1,20,4]
ETS1_BasalB***	Cell lines	TNBC	Metastasis. YAP is one of the major downstream effector of ETS1 in TNBC progression. Cell motility.	Migration assays, RT-qPCR, Western Blott; DNA microarrays and inmunohistochemistry	[13,4]
FAM171A1_BasalB*	tumor	Breast cancer	Regulate the cell morphology and invasive growth potential of tumor cells by regulating the dynamics of the actin cytoskeleton.17 The study conducted by Sanawar et al demonstrated that miR590-5p is a target of ERα in ER receptor-positive BRCA. ERα can stimulate the expression of miR590-5p, and subsequently down-regulated that of FAM171A1 in ERα-positive BRCA cells.	WGCNA	[23]
KIF20A_BasalB*	Tumor	Breast cancer	It transports chromosomes during mitosis, plays a key role in cell división.	WGCNA	[23,9]
CEACAM5_Her2**	Tumor Cells, Tumor	Breast cancer	It has been used to detect metastasis and predict prognosis	RT-qPCR, Kaplan–Meier,	[24]
FMOD_Her2**	Cell lines	TNBC	Roles in the modulation of a variety of pivotal biological processes including angiogenesis, regulation of TGF-β activity, and differentiation of human fibroblasts into pluripotent cells, inflammatory mechanisms, apoptosis and metastatic related phenotypes	Flow cytometry, immunocytochemistry	[7,17]
MUC2_Her2**	Tumor	Breast cancer	Invasive breast carcinoma, correlated with mucinous carcinoma and an inverse association with invasive ductal carcinoma. Associated with invasion and metastasis	Immunohistochemistry.	[16]
SCGB2A2_Her2***	Tumor	Breast cancer	Tool to investigate early bone marrow micrometastases in breast cancer	Immunohistochemical staining, morphological interpretation, data mining	[22]
SRARP_Her2**	Cell lines	TNBC	It has corepressor activity causes a decrease in AR binding to the PIP promoter.	Lasso method	[11]
CA4_LumA***	Tumor	Breast cancer	Cell cycle progression	Lineal model, PCA, k-means	[15]
DSCAM-ASI_LumA**	Tumor	Breast cancer	Promoted proliferation and suppressed apoptosis of breast cancer cells	Analysis of Microarrays	[30]
IL2RB_LumA**	Tumor	Breast cancer	Relevant for both ER+ and ER− cancers in postmenopausal women,	Adaptive rank truncated product	[8]
KCNJ3_LumA**	Tumor-Cell Line	Breast cancer	It is an independent prognostic factor in ER positive patients.	In silico, in vivo (RNA in-situ hybridization)	[10]
LINC00052_LumA**	Microarray	Breast cancer	LINC00052 expression level represents a potential new biomarker for HER3-targeting cancer therapies	Two-way analysis of variance	[18]
RGS8_LumA**	Tumor	Breast cancer	Its role has mostly been described as an inhibitor of G protein signal- ing in the neural system due to predominant expression in cerebellum	PCR	[26]
ADCY4_LumB**	Tumor	Breast cancer	It is used as an epigenetic biomarker for breast cancer, as well as a possible target for therapy	Kaplan–Meier, Functional regulatory networks, Potential biomolecular networks	[5]
ADGRG7_LumB**	Tumor, tumor cells	Breast cancer	Impact on proliferation and metastasis of breast cancer in bone tissues	Network analysis, molecular docking	[19]
CAPN6_LumB**	Tumor	Breast cancer	It could regulate RAC1 activity and cell motility through interaction with GEF-H1.38 It also can be regulated by PI3K-Akt pathway and may be a therapeutic target of cancer.	WGCNA	[27]
HPD_LumB**	Tumor, cell line	Breast cancer	It is an oxygenase that relies on iron and is not associated with heme. It has an important function in the breakdown of tyrosine within the body. Recent research has indicated that Nuclear factor (erythroid-derived 2)-like 2, commonly called Nrf2, can enhance cell growth by modifying how cells metabolize glucose and glutamine, facilitating anabolic processes.	Kaplan–Meier	[24]
ITM2A_LumB**	Tumor, breast tumor,	Breast cancer	Regulates cellular growth and survival, and its low expression may play a role in the progression of BC	Machine learning (RFECV-LR, RFECV-SVM, LR-L1, SVC-L1, RF y Extra-Trees), Kaplan-Meier; Machine learning (GBDT, XGBoost, AdaBoost, KNN y MLP), qRT-PCR	[14]
PPP2R2B_LumB**	Tumor, cell line, cell culture	Breast cancer	It is associated with immune evasion and predicts poor clinical outcomes in triple-negative breast cancer	WGCNA, BCA, PCR, CIBERSORT	[12]
		References
		[1]..	Anwar, S. L., Wahyono, A., Aryandono, T., & Haryono, S. J. Caveolin-1 in breast cancer: single molecule regulation of multiple key signaling pathways. Asian Pac. J. Cancer Prev. 16, 6803-6812 (2015).
		[2]..	Ariazi, E. A. et al. A new role for ERα: silencing via DNA methylation of basal, stem cell, and EMT genes. Mol. Cancer Res. 15, 152-164 (2017).
		[3]..	Calderón-González, K. et al. Determination of the protein expression profiles of breast cancer cell lines by quantitative proteomics using iTRAQ labelling and tandem mass spectrometry. J Proteomics, 124, 50-78 (2015).
		[4]..	Charafe-Jauffret, E. et al. Gene expression profiling of breast cell lines identifies potential new basal markers. Oncogene, 25, 2273-2284. doi:10.1038/sj.onc.1209254 (2006).
		[5]..	Fan, Y. et al. Epigenetic identification of ADCY4 as a biomarker for breast cancer: An integrated analysis of adenylate cyclases. Epigenomics. 11, 1561-1579. doi:10.2217/epi-2019-0207 (2019).
		[6]..	Geoffroy, K., Araripe, S., Viens, M., Béland, D., & Bourgeois-Daigneault, M. C. Increased expression of the immunoproteasome subunits PSMB8 and PSMB9 by cancer cells correlate with better outcomes for triple-negative breast cancers. Sci. Rep. 13, 2129. doi:10.1038/s41598-023-28940-2 (2023).
		[7]..	Haji Ghaffari, M. et al. A novel ADC targeting cell surface fibromodulin in a mouse model of triple-negative breast cancer. Breast Cancer. 29, 1121-1132. doi:10.1007/s12282-022-01393-7 (2022).
		[8]..	Hong, C. C. et al. Genetic variants in immune-related pathways and breast cancer risk in african american women in the amber consortium. Cancer Epidemiol Biomark Prev. 27, 321-330. doi:10.1158/1055-9965.EPI-17-0434 (2018).
		[9]..	Jin, Z. et al. Expression, regulating mechanism and therapeutic target of KIF20A in multiple cancer. Heliyon 9, e13195. doi:10.1016/jheliyon.2023.el3195 (2023).
		[10]..	Kammerer et al. KCNJ3 is a new independent prognostic marker for estrogen receptor positive breast cancer patients. Oncotarget. 7, 84705. doi:10.18632/oncotarget.13224 (2016).
		[11]..	Kaushik, A. C., & Zhao, Z. Machine learning-driven exploration of drug therapies for triple-negative breast cancer treatment. Front. Mol. Biosci. 10. doi: 10.3389/fmolb.2023.1215204 (2023).
		[12]..	Li, Z., Li, Y., Wang, X., & Yang, Q. PPP2R2B downregulation is associated with immune evasion and predicts poor clinical outcomes in triple-negative breast cancer. Cancer Cell Int. 21, 13. doi: 10.1186/s12935-020-01707-9 (2021).
		[13]..	Li, Y. et al. ETS1 is a prognostic biomarker of triple-negative breast cancer and promotes the triple-negative breast cancer progression through the YAP signaling. Am. J. Cancer Res. 12, 5074-5084. PMID: 36504910. (2022).
		[14]..	Mirza, Z. et al. Identification of novel diagnostic and prognostic gene signature biomarkers for breast cancer using artificial intelligence and machine learning assisted transcriptomics analysis. Cancers (Basel). 15, 3237. doi:10.1016/j.mam.2020.100939 (2023).
		[15]..	Muthamilselvan, S. & Palaniappan, A. Brcadx: Precise identification of breast cancer from expression data using a minimal set of features. Front Bioinform. 3, 1103493. doi:10.3389/fbinf.2023.1103493 (2023).
		[16]..	Oral, O. et al. Associations between the expression of mucins (MUC1, MUC2, MUC5AC and MUC6) and clinicopathologic parameters of human breast carcinomas. Indian J Pathol Microbiol. 63, 551-558 (2020).
		[17]..	Pourhanifeh M. H. et al. The role of fibromodulin in cancer pathogenesis: implications for diagnosis and therapy. Cancer Cell Int. 19, 1-9. doi: 10.1186/s12935-019-0870-6 (2019).
		[18]..	Salameh, A. et al. HER3 and LINC00052 interplay promotes tumor growth in breast cancer. Oncotarget 8, 6526. doi:10.18632/oncotarget.14313 (2017).
		[19]..	Singh, Y. et al. Genome-wide expression reveals potential biomarkers in breast cancer bone metastasis. J Integr Bioinform. 19, 20210041. doi:10.1515/jib-2021-0041 (2022).
		[20]..	Sloan, E. K., Stanley, K. L. & Anderson, R. L. Caveolin-1 inhibits breast cancer growth and metastasis. Oncogene. 23, 7893-7897. doi:10.1038/sj.onc.1208062 (2004).
		[21]..	Stein, T. et al. Annexin A8 is up-regulated during mouse mammary gland involution and predicts poor survival in breast cancer. Clin Cancer Res. 11, 6872-6879 (2005).
		[22]..	Talaat, I. M. et al. Bone marrow mammaglobin-1 (SCGB2A2) immunohistochemistry expression as a breast cancer specific marker for early detection of bone marrow micrometastases. Sci. Rep. 10, 1-12. doi:10.1038/s41598-020-70012-2 (2020).
		[23]..	Tian, Z. et al. Identification of important modules and biomarkers in breast cancer based on WGCNA. Onco. Targets. Ther. 13, 6805-6817. doi:10.2147/OTT.S258439 (2020).
		[24]..	Wang X. et al. HPD overexpression predicts poor prognosis in breast cancer. Pathol. Res. Pract. 215, 152524. doi:10.1016/j.prp.2019.152524 (2019).
		[25]..	Weichselbaum, R. R. et al. An interferon-related gene signature for DNA damage resistance is a predictive marker for chemotherapy and radiation for breast cancer. Proc Natl Acad. Sci USA. 105, 18490-18495. doi:10.1073/pnas.0809242105 (2008).
		[26]..	Wiechec, E., Wiuf, C., Overgaard, J. & Hansen, L. L. High-resolution melting analysis for mutation screening of RGSL1, RGS16, and RGS8 in breast cancer. Cancer Epidemiology Biomarkers Prev. 20, 397-407. doi:10.1158/1055-9965.EPI-10-0514 (2011).
		[27]..	Wu, J., Liu, X.J., Hu, J.N., Liao, X.H. & Lin, F.F. Transcriptomics and prognosis analysis to identify critical biomarkers in invasive breast carcinoma. Technol Cancer Res Treat. 19, 1533033820957011 doi:10.1177/1533033820957011 (2020).
		[28]..	Xie, Y. et al. ADAMTS6 suppresses tumor progression via the ERK signaling pathway and serves as a prognostic marker in human breast cancer. Oncotarget. 7, 61273. doi:10.18632/oncotarget.11341 (2016).
		[29]..	Yang, Y., Liu, H.L & Liu, Y. J. A Novel five-gene signature related to clinical outcome and Immune Microenvironment in breast Cancer. Front. Genet. 13, 912125. doi: 10.3389/fgene.2022.912125 (2022).
		[30]..	Ye, Q. et al. MicroRNA-Based Discovery of Biomarkers, Therapeutic Targets, and Repositioning Drugs for Breast Cancer. Cells. 12, 1917. doi:10.3390/ cellsl2141917 (2023).
